# Supplementary material for: Superior haplotypes of key drought-responsive genes reveal opportunities for the development of climate-resilient rice varieties
Source: Commun Biol. 2024 Jan 12;7:89. doi: 10.1038/s42003-024-05769-7 (PMC10786901; doi:10.1038/s42003-024-05769-7)
Supplement: Supplementary file 3 — Supplementary Data 1-3 and 5-8 [file 42003_2024_5769_MOESM3_ESM.xlsx]

## Sheet: Data 1
Supplementary Data1 : Major functionally characterized genes governing drought tolerance in rice along with the number of haplotypes in the 3K-RG panel
S. No.	Gene	Description	Chr	Start	End	Os ID	No. of Haplotypes	Molecular Function	Validation	doi
1	OsCOIN	cold-inducible	1	209771	214173	Os01g0104100	8	Cold, drought and salinity tolerance.	Overexpression	10.1007/s00425-007-0548-5
2	OsHsp17.0	OsHsp17.0	1	1951930	1952681	Os01g0136200	1	Drought and salinity tolerance. Sensitivity to mannitol and salt during germination stage.	Overexpression	10.1016/j.jplph.2011.12.014
3	OsDREB2A	Dehydration-Responsive Element Binding transcription factor2A	1	3356383	3361204	Os01g0165000	10	Drought, salinity and osmotic stress tolerance.	Overexpression	10.1007/s10529-011-0620-x
4	OsAlba1	alba protein 1	1	3742778	3744461	Os01g0173100	4	ABA-dependent osmotic and hyper-osmotic stress response	Others	10.1016/j.phytochem.2014.01.015
5	OsGSK1	glycogen synthase kinase3-like gene 1	1	5774293	5776922	Os01g0205700	4	Cold, drought, salinity and heat tolerance.	Mutant	10.1007/s11103-007-9213-4
6	OsHsfA7	heat shock transcription factor7	1	21938865	21941797	Os01g0571300	3	Drought and salinity tolerance.	Overexpression	10.5483/BMBRep.2013.46.1.090
7	OsWRKY11	OsWRKY11	1	25009514	25012233	Os01g0626400	28	Drought and heat tolerance.	Overexpression	10.1007/s00299-008-0614-x
8	OsPIN3t	PIN-FORMED 3t	1	25863717	25868266	Os01g0643300	2	Tiller angle. Crown root development. Root gravitropism. Drought tolerance.	Knockdown Overexpression	10.1111/j.1365-313X.2012.05121.x
9	OsWRKY13	OsWRKY13	1	31409132	31410736	Os01g0750100	10	Drought tolerance.	Overexpression	10.1104/pp.113.226019
10	OsCIPK12	calcineurin B-like protein-interacting protein kinase12	1	31943529	31948580	Os01g0759400	24	Drought tolerance.	Overexpression	10.1104/pp.107.101295
11	OsGH3-2	OsGH3-2	1	32221378	32225121	Os01g0764800	4	Dwarfism. Tillering. Leaf size. Crown root development. Root hair development. Cold and drought tolerance.	Overexpression	10.1093/jxb/ers300
12	OsERF3	ethylene response factor 3	1	33766984	33768044	Os01g0797600	3	Drought tolerance through controlling the ethylene biosynthesis.	Overexpression	10.1371/journal.pone.0025216
13	OsDSR2	DUF966-stress repressive gene 2	1	36002559	36005000	Os01g0839200	11	resistance to salt and drought stress	Overexpression	10.1007/s00299-013-1532-0
14	Osabf1	ABA responsive element binding factor 1	1	37556707	37560104	Os01g0867300	3	Drought and salinity tolerance.	Mutant	10.1007/s11103-009-9592-9
15	OsDREB1F	Dehydration-Responsive Element Binding transcription factor1F	1	42727426	42728261	Os01g0968800	1	Cold, drought and salinity tolerance.	Overexpression	10.1007/s11103-008-9340-6
16	OsCPK4	Ca2+-dependent protein kinase 4	2	1387873	1394276	Os02g0126400	2	protection of cellular membrane from drought stress	Knockdown	10.1104/pp.113.230268
17	Osgl1-2	Glossy 1	2	4355073	4362388	Os02g0178800	3	Leaf wax crystallization. Formation of cuticular layer. Drought tolerance.	Mutant	10.1007/s11103-009-9483-0
18	ASR3	Abscisic acid ripening protein3	2	20165664	20166649	Os02g0543000	91	Cold and drought tolerance.	Overexpression	10.1007/s10059-013-0036-7
19	ARAG1	ABA responsive AP2-like gene 1	2	26550965	26552002	Os02g0657000	5	Drought tolerance during seedling stage. ABA sensitivity during germination.	Knockdown Overexpression	10.1093/aob/mcp303
20	OsDHODH1	dihydroorotate dehydrogenase	2	30745770	30749371	Os02g0736400	1	Drought and salinity tolerance.	Knockdown Overexpression	10.1111/j.1744-7909.2009.00853.x
21	dsm1	drought-hypersensitive mutant1	2	31171975	31180079	Os02g0743500	35	Drought tolerance during seedling stage. Oxidative stress resistance.	Mutant	10.1104/pp.109.149856
22	OsSKIPa	Ski-interacting protein a	2	31995344	31997696	Os02g0759800	2	ABA, drought, mannitol and salinity tolerance.	Overexpression	10.1073/pnas.0901940106
23	OsbZIP23	basic leucine zipper23	2	32276662	32281580	Os02g0766700	9	Drought and salinity tolerance. ABA sensitivity.	Mutant	10.1104/pp.108.128199
24	RWC3	Rice water channel 3	2	35349673	35351221	Os02g0823100	3	Drought tolerance.	Overexpression	10.1093/pcp/pch058
25	dsm2	drought sensitive mutant2	3	1436356	1439055	Os03g0125100	9	Drought and oxidative stress tolerance.	Mutant	10.1104/pp.110.163741
26	OsCDPK1	calcium-dependent protein kinase 1	3	1625098	1629527	Os03g0128700	12	Drought tolerance. Seedling elongation.	Knockdown Overexpression	10.1007/s11103-012-0006-z
27	OsTIFY11a	TIFY domain-containing transcriptional regulator	3	4232004	4233038	Os03g0180800	3	Drought and salinity tolerance.	Overexpression	10.1007/s11103-009-9524-8
28	GS1;2	glutamine synthetase1;2	3	6457915	6462146	Os03g0223400	2	&quot;Leaf nitrogen conten. Cold, drought and salinity tolerance. Basta selection resistance.&quot;	Overexpression	10.1007/s00299-008-0665-z
29	OsSRO1c	Similar to RCD One 1c	3	6895178	6898355	Os03g0230300	16	Stomatal control. Oxidative stress resistance.	Mutant	10.1093/jxb/ers349
30	DSM3	drought- and salt-hypersensitive mutant 3	3	6902118	6907409	Os03g0230500	5	Drought and salinity tolerance. Fertility. Root growth.	Mutant	10.1007/s11103-011-9830-9
31	sHSP17.7	small heat-shock protein17.7	3	8837821	8838527	Os03g0267200	6	Drought tolerance.	Overexpression	10.1007/s00299-007-0470-0
32	OsSDIR1	SALT-AND DROUGHT-INDUCED RING FINGER 1	3	9132796	9136698	Os03g0272300	2	Drought tolerance. Stomatal control.	Overexpression	10.1007/s11103-011-9775-z
33	OsETOL1	ETHYLENE OVERPRODUCER 1-like	3	10287901	10291530	Os03g0294700	10	negative role in drought tolerance at the reproductive stage	Knockdown Overexpression	10.1111/tpj.12508
34	phyB	phytochrome B	3	11020152	11028185	Os03g0309200	7	Drought tolerance. Stomatal density.	Mutant	10.1007/s11103-011-9860-3
35	OsMYB2	OsMYB2	3	11326096	11328222	Os03g0315400	8	Cold, drought and salinity tolerance. ABA sensitivity.	Overexpression	10.1093/jxb/err431
36	OsLEA3-2	Oryza sativa Late embryogenesis abundant 3-2	3	11699460	11700672	Os03g0322900	18	Drought and salinity tolerance.	Overexpression	10.1371/journal.pone.0045117
37	OsDIS1	drought-induced SINA protein 1	3	13633732	13637491	Os03g0356414	267	Drought tolerance.	Knockdown Overexpression	10.1104/pp.111.180893
38	OsOAT	Ornithine ?-aminotransferase	3	24810090	24818067	Os03g0643300	24	Drought and osmotic stress tolerance.	Overexpression	10.1016/j.plantsci.2012.09.002
39	OsbHLH148	basic helix-loop-helix domain148	3	30406830	30409342	Os03g0741100	13	Drought tolerance.	Overexpression	10.1111/j.1365-313X.2010.04477.x
40	OsSUV3	suppressor of Var 3	3	30679685	30689225	Os03g0746500	18	Drought and salinity tolerance.	Overexpression	10.1111/tpj.12277
41	DST	drought and salt tolerance	3	32645695	32646899	Os03g0786400	5	Drought and salinity tolerance. Stomatal control through hydrogen peroxide.	Mutant	10.1101/gad.1812409
42	SNAC1	STRESS-RESPONSIVE NAC 1	3	34166100	34167521	Os03g0815100	20	Drought and salinity tolerance. Stomatal control.	Overexpression	10.1073/pnas.0604882103
43	ZFP182	zinc finger protein182	3	34424180	34425030	Os03g0820300	16	Cold, drought and salinity tolerance.	Overexpression	10.1007/s11103-012-9955-5
44	OsAFB2	AUXIN SIGNALING F-BOX 2,	4	19453774	19458208	Os04g0395600	2	Auxin Receptor,Primary root growth	downregulation
45	OsBADH1	betaine aldehyde dehydrogenase 1	4	23171516	23176332	Os04g0464200	7	increase drought tolerance	Knockdown	10.1007/s00122-014-2393-9
46	DWA1	Drought-Induced Wax Accumulation 1	4	23698938	23708819	Os04g0473900	17	Leaf wax crystallization. Formation of cuticular layer. Drought tolerance.	Mutant	10.1073/pnas.1316412110
47	Oshox22	Homeobox-Leucine zipper protein	4	27124404	27125428	Os04g0541700	4	Drought and salinity tolerance.	Mutant	10.1007/s11103-012-9967-1
48	OsDREB1E	Dehydration-Responsive Element Binding transcription factor1E	4	28820861	28821520	Os04g0572400	3	Drought tolerance.	Overexpression	10.1007/s10529-008-9811-5
49	OsACS2	1-amino-cyclopropane-1-carboxylate (ACC) synthase 2	4	29131883	29134682	Os04g0578000	3	responsive to drought stress	Knockdown	10.1111/tpj.12508
50	OsCDPK7	calcium-dependent protein kinase 7	4	29531283	29535738	Os04g0584600	2	Drought and salinity tolerance.	Overexpression	10.1046/j.1365-313x.2000.00787.x
51	OsAP2-39	APETALA-2-like transcription Factor	4	30939170	30940160	Os04g0610400	23	Drought tolerance. Regulation of ethylene biosynthesis.	Overexpression	10.1371/journal.pone.0025216
52	OsKS2	ENT-KAURENE SYNTHASE 2	4	31035163	31040351	Os04g0612000	37	related to drought stress defense	Mutant	10.1111/plb.12069
53	AM1	Albino midrib 1	4	34860402	34869589	Os04g0682800	55	stomatal closure conferring the drought tolerance	Mutant	10.1007/s00299-014-1639-y
54	OsCAF1B	rice carbon catabolite repressor 4(CCR4)-associated factor 1B	4	34980601	34981819	Os04g0684900	5	drought tolerance	Others	10.1007/s11103-014-0196-7
55	OsTIR1	transport inhibitor response1	5	2892746	2898971	Os05g0150500	5	Flag leaf inclination
56	OsTZF1	tandem zinc finger 1	5	5846703	5848186	Os05g0195200	153	Drought and salinity tolerance.	Knockdown Overexpression	10.1104/pp.112.205385
57	OsPYL/RCAR5	Pyrabactin resistance 1 like/regulatory components of aba receptors	5	7034322	7036548	Os05g0213500	7	inhibit drought and salt stress tolerance	Overexpression	10.1093/jxb/ert397
58	OsWRKY45	OsWRKY45	5	14991579	14993673	Os05g0322900	50	Cold, drought and salinity tolerance. ABA sensitivity.	Knockdown Overexpression	10.1093/jxb/err144
59	OsDREB2B	Dehydration-Responsive Element Binding transcription factor2B	5	16297074	16300385	Os05g0346200	18	Drought tolerance.	Overexpression	10.1007/s10529-008-9811-5
60	OsTPS1	trehalose-6-phosphate synthase1	5	25714880	25722087	Os05g0518600	2	Cold, drought and salinity tolerance.	Overexpression	10.1007/s00425-011-1458-0
61	OsLEA3-1	Late embryogenesis abundant3-1	5	26927607	26928882	Os05g0542500	25	Drought tolerance.	Overexpression	10.1007/s00122-007-0538-9
62	OsDREB1C	dehydration-responsive element-binding protein 1C	6	1434770	1435533	Os06g0127100	6	Cold, drought and salinity tolerance.	Overexpression	10.1093/pcp/pci230
63	sik1	stress-induced protein kinase gene 1	6	1605742	1612409	Os06g0130100	13	Drought and salinity tolerance.	Mutant	10.1111/j.1365-313X.2010.04146.x
64	OsABF2	ABA-responsive element binding factor 2	6	5677157	5682033	Os06g0211200	274	Drought and salinity tolerance. ABA sensitivity during germination and seedling stage	Mutant	10.1016/j.jplph.2010.05.008
65	OsMIOX	Myo-inositol oxygenase	6	21478477	21482381	Os06g0561000	14	Drought tolerance.	Overexpression	10.1016/j.plantsci.2012.08.003
66	OsWR2	Wax Synthesis Regulatory 2 gene	6	23898257	23899819	Os06g0604000	7	drought tolerance through cuticular permeability	Overexpression	10.1007/s11105-013-0687-8
67	OsiSAP8	Oryza sativa indica stress Associated protein 1	6	24491993	24493907	Os06g0612800	2	Cold, drought and salinity tolerance during germination and seedling stage. Drought and salinity tolerance during anthesis stage.	Overexpression	10.1007/s11103-007-9284-2
68	OsVHA-A	vacuolar H+-ATPase subunit A	6	27286319	27292847	Os06g0662000	2	Salinity and osmotic stress tolerance. Stomatal aperture and density.	Knockdown	10.1371/journal.pone.0069046
69	OsbZIP52/RISBZ5	basic leucine zipper 52	6	27299932	27302104	Os06g0662200	2	Cold and drought tolerance.	Overexpression	10.1007/s00425-011-1564-z
70	OMTN4	Oryza miR164-targeted NAC gene 4	6	28037569	28041881	Os06g0675600	1	drought sensitivity	Overexpression	10.1093/jxb/eru072
71	OSRIP18	Oryza sativa Ribosome-inactivating protein gene 18	7	22222300	22223336	Os07g0556800	47	Drought and salinity tolerance.	Overexpression	10.1007/s11248-011-9568-9
72	OsZFP245	C2H2-type zinc finger protein	7	23980540	23981251	Os07g0588700	5	Cold and drought tolerance.
73	OMTN6	Oryza miR164-targeted NAC gene 6	8	5846866	5850647	Os08g0200600	7	drought sensitivity	Overexpression	10.1093/jxb/eru072
74	GF14c	G-box factor 14-3-3c protein	8	20812503	20815627	Os08g0430500	16	Drought tolerance.	Overexpression	10.1007/s11103-012-0006-z
75	OsDERF1	drought-responsive ERF 1	8	22236504	22237250	Os08g0454000	5	Drought tolerance. Regulation of ethylene biosynthesis.	Knockdown Overexpression	10.1371/journal.pone.0025216
76	OsDREB1G	Dehydration-Responsive Element Binding transcription factor1G	8	27320678	27325475	Os08g0545500	258	Drought tolerance.	Overexpression	10.1007/s10529-008-9811-5
77	OsHsfB2b	Heat shock factor class B 2b	8	27382872	27384470	Os08g0546800	65	Drought and salinity tolerance.	Knockdown Overexpression	10.1007/s00299-013-1492-4
78	OsAHP1	rice authentic His-containing phosphotransfer 1	8	27904602	27909510	Os08g0557700	3	osmotic tolerance with enhanced lateral roots and crown roots under mannitol treatment	Knockdown	10.1104/pp.113.232629
79	OsCAF1G	rice carbon catabolite repressor 4(CCR4)-associated factor 1G	9	14929157	14930268	Os09g0416800	1	drought tolerance	Others	10.1007/s11103-014-0196-7
80	Osgl1-1	glaucous1-1	9	15493031	15497466	Os09g0426800	9	Leaf cuticle and wax. Drought tolerance.	Mutant	10.1093/mp/ssr028
81	OsDSG1	Delayed Seed Germination 1	9	15944563	15947917	Os09g0434200	1	Germination rate. Dwarfism. Drought and salinity tolerance.	Mutant	10.1007/s11103-010-9687-3
82	Dro1	DEEPER ROOTING 1	9	16307780	16310837	Os09g0439800	7	Root growth angle. Drought avoidance	Natural variation	10.1038/ng.2725
83	OsbZIP72	basic leucine zipper72	9	17190097	17194010	Os09g0456200	22	Drought tolerance. ABA sensitivity.	Overexpression	10.1007/s00425-008-0857-3
84	OsDREB1B	dehydration-responsive element-binding protein 1B	9	20395262	20395703	Os09g0522000	5	Cold, drought and salinity tolerance.	Overexpression	10.1093/pcp/pci230
85	OsAHP2	rice authentic His-containing phosphotransfer 2	9	22654004	22657046	Os09g0567400	2	osmotic tolerance with enhanced lateral roots and crown roots under mannitol treatment	Knockdown	10.1104/pp.113.232629
86	OsDIL1	Oryza sativa Drought-Induced LTP	10	2885587	2886483	Os10g0148000	27	Drought tolerance.	Overexpression	10.1007/s11103-013-0057-9
87	OsNAC10	NAM-ATAF-CUC family 10	11	1233932	1235977	Os11g0126900	19	Grain yield under drought conditions.	Overexpression	10.1104/pp.110.154773
88	ONAC045	NAC transcription factor	11	1269314	1271179	Os11g0127600	2	Drought and salinity tolerance.	Overexpression	10.1016/j.bbrc.2008.12.163
89	ASR1	Abscisic acid ripening protein1	11	3278451	3279419	Os11g0167800	2	Cold and drought tolerance.	Overexpression	10.1007/s10059-013-0036-7
90	tld1-D	Indole-3-acetic acid (IAA)-amido synthetase	11	19184337	19190125	Os11g0528700	41	Tillering dwarf. Leaf angel. Drought tolerance. Auxin catabolism.	Mutant	10.1104/pp.109.146803
91	OsPR4	pathogenesis-related 4	11	22511506	22512374	Os11g0592200	22	Drought tolerance.	Overexpression	10.1016/j.jplph.2011.07.013
92	OsMT1a	Metallothionein1a	11	28827746	28828439	Os11g0704500	70	Drought tolerance. Zn homeostasis.	Overexpression	10.1007/s11103-009-9466-1
93	wdl1	Wilted Dwarf and Lethal 1	11	28983109	28985703	Os11g0708400	1	Cuticle formation. Drought tolerance.	Mutant	10.1007/s11103-010-9656-x
94	OsHsp23.7	OsHsp23.7	12	24237212	24238416	Os12g0569700	19	Drought and salinity tolerance. Sensitivity to mannitol and salt during germination stage.	Overexpression	10.1016/j.jplph.2011.12.014
95	ZFP252	zinc finger protein252	12	23442171	23447194	Os12g0583700	35	Drought and salinity tolerance.	Overexpression	10.1016/j.febslet.2008.02.052

## Sheet: Data 2
Supplementary Data 2: Country wise list of 3K-RG panel subset utilized for phenotyping SPY under drought stress in two seasons.
S.No.	Designation	IRGC No.	IRIS Id	Variety Name	Country	Population
1	ARC 18533::IRGC 51756-1	IRGC 127161	IRIS_313-11443	ARC 18533	India	admix
2	HTA 22::IRGC 45827-1	IRGC 125765	IRIS_313-9602	HTA22	Thailand	admix
3	ARC 12884::IRGC 22417-1	IRGC 126042	IRIS_313-8603	ARC 12884	India	admix
4	AI JIAO AO FAN ZI::IRGC 67871-1	IRGC 127114	IRIS_313-11744	AI JIAO AO FAN ZI	China	admix
5	ARC 18112::IRGC 42274-1	IRGC 125655	IRIS_313-8982	ARC 18112	India	admix
6	ARC 12559::IRGC 22148-2	IRGC 127942	IRIS_313-10885	ARC 12559	India	admix
7	H 15-23-DA::C1	IRGC 122076	IRIS_313-7681	H 15-23-DA	Mali	admix
8	YERI BUTUKA::IRGC 82591-1	IRGC 127903	IRIS_313-12065	YERI BUTUKA	Nigeria	admix
9	RIZ INDETERMINE::IRGC 69014-1	IRGC 125886	IRIS_313-10034	RIZ INDETERMINE	Niger	admix
10	YI LI ZHONG::IRGC 67382-1	IRGC 127904	IRIS_313-11735	YI LI ZHONG	China	admix				Data2
11	TOURBE::IRGC 47066-1	IRGC 126162	IRIS_313-9926	TOURBE	Chad	admix
12	DELTA::GERVEX 1519-C1	IRGC 122303	IRIS_313-8167	DELTA	France	admix
13	RTS 16::IRGC 8235-1	IRGC 126309	IRIS_313-9429	RTS16	Viet Nam	admix
14	RUBIDIO::GERVEX 146-C1	IRGC 122228	IRIS_313-8053	RUBIDIO	Italy	admix
15	MOVE (MOKOLE)::IRGC 69739-1	IRGC 125996	IRIS_313-10048	MOVE(MOKOLE)	Benin	admix
16	DANAU LAUT TAWAR::C1	IRGC 122029	IRIS_313-7668	DANAU LAUT TAWAR	Indonesia	admix
17	ARC 6218::IRGC 12255-1	IRGC 127164	IRIS_313-10666	ARC 6218	India	admix
18	LUXOR::GERVEX 1662-C1	IRGC 122153	IRIS_313-8195	LUXOR	Italy	admix
19	LEUANG 28-1-87::IRGC 874-1	IRGC 125822	IRIS_313-9114	LEUANG 28-1-87	Thailand	admix
20	SONAPATNAI::IRGC 46695-1	IRGC 125905	IRIS_313-9120	SONAPATNAI	India	admix
21	TUNAGANNAPNANG::IRGC 52046-1	IRGC 128492	IRIS_313-11447	TUNAGANNAPNANG	India	admix
22	RATRIO::IRGC 28181-1	IRGC 128448	IRIS_313-11033	RATRIO	Pakistan	admix
23	CHAO DO::IRGC 106666-1	IRGC 128258	IRIS_313-12329	CHAO DO	Lao People's Democratic Republic	admix
24	EGYPTIAN::IRGC 3217-1	IRGC 125629	IRIS_313-9774	EGYPTIAN	Turkey	admix
25	ARC 13934::IRGC 41325-2	IRGC 132241	IRIS_313-11264	ARC 13934	India	admix
26	BERENJ 1277 S::IRGC 3461-1	IRGC 121902	IRIS_313-9783	BERENJ 1277 S	Afghanistan	admix
27	ARC 11901::IRGC 21727-1	IRGC 127033	IRIS_313-8585	ARC 11901	India	admix
28	LOBANG (WHITE)::IRGC 44548-2	IRGC 128097	IRIS_313-11338	LOBANG(WHITE)	Philippines	admix
29	MOE GAUNG PYU::IRGC 58120-1	IRGC 127628	IRIS_313-11545	MOE GAUNG PYU	Myanmar	admix
30	SOM CAU 70 A::IRGC 8227-C1	IRGC 122254	IRIS_313-7778	SOMCAU 70 A	Viet Nam	admix
31	MAYATAUNG::IRGC 95957-1	IRGC 127616	IRIS_313-12268	MAYATAUNG	Myanmar	admix
32	L 10833::IRGC 68121-1	IRGC 127539	IRIS_313-11751	L 10833	China	admix
33	LU TAO 2::IRGC 1175-1	IRGC 128371	IRIS_313-10453	LU TAO 2	China	admix
34	KHAO HAE::IRGC 29773-3	IRGC 132273	IRIS_313-11085	Khao hae	Lao People's Democratic Republic	admix
35	ARC 10905::IRGC 12669-1	IRGC 127132	IRIS_313-10675	ARC 10905	India	admix
36	SENG CHUI LIN::IRGC 7313-1	IRGC 128463	IRIS_313-10562	SENG-CHUI-LIN	China	admix
37	GARURA::IRGC 64111-1	IRGC 125749	IRIS_313-10007	GARURA	Nepal	admix
38	AE NOUA::IRGC 89308-1	IRGC 127110	IRIS_313-12185	AE NOUA	Lao People's Democratic Republic	admix
39	GITANO::IRGC 82424-1	IRGC 125752	IRIS_313-10119	GITANO	Italy	admix
40	ARC 10916::IRGC 12673-1	IRGC 127133	IRIS_313-10676	ARC 10916	India	admix
41	NYAULI::IRGC 88628-1	IRGC 127686	IRIS_313-12182	NYAULI	Nepal	admix
42	YANGKUM (RED)::IRGC 32406-1	IRGC 117593	IRIS_313-9404	YANGKUM (RED)	Bhutan	admix
43	AI JIAO ZI::IRGC 82255-1	IRGC 127116	IRIS_313-12057	AI JIAO ZI	China	admix
44	JIN JUN DAO::IRGC 59710-1	IRGC 125613	IRIS_313-8405	JIN JUN DAO	China	admix
45	TANG DU GU::IRGC 77400-1	IRGC 127846	IRIS_313-11967	TANG DU GU	China	admix
46	CALENDAL::GERVEX 1516-C1	IRGC 121995	IRIS_313-8166	CALENDAL	France	admix
47	ARC 11524::IRGC 42672-1	IRGC 125641	IRIS_313-8946	ARC 11524	India	admix
48	ARC 6015::IRGC 20314-2	IRGC 127972	IRIS_313-10847	ARC 6015	India	admix
49	ARC 10754::IRGC 12603-1	IRGC 125637	IRIS_313-8986	ARC 10754	India	admix
50	MERLE::GERVEX 1685-C1	IRGC 122168	IRIS_313-8215	MERLE	France	admix
51	RONCOLO::GERVEX 124-C1	IRGC 122221	IRIS_313-8048	RONCOLO	Italy	admix
52	FIDJI::GERVEX 1636-C1	IRGC 122048	IRIS_313-8172	FIDJI	Philippines	admix
53	IR 2344-P1 PB-9-3-2B::IRGC 39317-C1	IRGC 122093	IRIS_313-7690	IR 2344-P1 PB-9-3-2B	Philippines	admix
54	JOKJEBICHAL::IRGC 77663-1	IRGC 125787	IRIS_313-10096	JOKJEBICHAL	Korea, Republic of	admix
55	CHNNOR::IRGC 67485-1	IRGC 125706	IRIS_313-9484	CHNNOR	India	admix
56	LOC TRANG MUON::IRGC 73216-1	IRGC 128368	IRIS_313-11894	LOC TRANG MUON	Viet Nam	admix
57	HAREM::GERVEX 929-C1	IRGC 122077	IRIS_313-8116	HAREM	Portugal	admix
58	CHAO KHAW NYAO::IRGC 89460-1	IRGC 131975	IRIS_313-12190	Chao khaw nyao	Lao People's Democratic Republic	admix
59	ARC 10939::IRGC 21150-2	IRGC 127933	IRIS_313-10859	ARC 10939	India	admix
60	KHAO MON::IRGC 60764-1	IRGC 125803	IRIS_313-9182	KHAO MON	Myanmar	admix
61	TAMASHIRO HIKARI::IRGC 74534-1	IRGC 125917	IRIS_313-10077	TAMASHIRO HIKARI	Japan	admix
62	MAHA CHAI::IRGC 73517-1	IRGC 128373	IRIS_313-11899	MAHA CHAI	Thailand	admix
63	SHAN KAUK HNYIN::IRGC 81656-1	IRGC 128468	IRIS_313-12050	SHAN KAUK HNYIN	Myanmar	admix
64	ARC 15097::IRGC 43053-1	IRGC 128228	IRIS_313-11303	ARC 15097	India	admix
65	FORTUNA INIA::IRGC 55865-1	IRGC 125741	IRIS_313-9980	FORTUNA INIA	Argentina	admix
66	IMPROVED BLUE ROSE::IRGC 5022-1	IRGC 125771	IRIS_313-9366	IMPROVED BLUE ROSE	United States of America	admix
67	SOM NGHE AN::IRGC 60751-1	IRGC 126007	IRIS_313-8409	SOM NGHE AN	Viet Nam	admix
68	BIE LEI::IRGC 76478-1	IRGC 127226	IRIS_313-11947	BIE LEI	China	admix
69	RUSTY LATE::IRGC 3506-1	IRGC 128454	IRIS_313-10477	RUSTY LATE	China	admix
70	ESTRELA A::IRGC 72918-1	IRGC 125733	IRIS_313-10061	ESTRELA A	Portugal	admix
71	EA HOUM::IRGC 11783-1	IRGC 128285	IRIS_313-10655	Ea houm	Lao People's Democratic Republic	admix
72	GERDEH::IRGC 32301-1	IRGC 117474	IRIS_313-8256	GERDEH	Iran	admix
73	GIGANTE VERCELLI::GERVEX 1408-C1	IRGC 122055	IRIS_313-8154	GIGANTE VERCELLI	Italy	admix
74	ARLESIENNE::GERVEX 1530-C1	IRGC 121968	IRIS_313-8168	ARLESIENNE	France	admix
75	MAGU::IRGC 97027-1	IRGC 127590	IRIS_313-12275	MAGU	China	admix
76	SXC 216::IRGC 35175-1	IRGC 127831	IRIS_313-11176	SXC216	India	admix
77	CASIBON::IRGC 589-2	IRGC 132327	IRIS_313-10441	CASIBON	Philippines	admix
78	CSR-90 IR-2::IRGC 117327-1	IRGC 120921	IRIS_313-10349	CSR-90 IR-2	India	admix
79	WAGWAG::IRGC 44802-1	IRGC 127891	IRIS_313-11345	WAGWAG	Philippines	admix
80	SLAVA::GERVEX 1287-C1	IRGC 122252	IRIS_313-8143	SLAVA	Bulgaria	admix
81	ARC 7255::IRGC 12343-2	IRGC 127974	IRIS_313-10668	ARC 7255	India	admix
82	YU TOU ZHONG::IRGC 79749-1	IRGC 128510	IRIS_313-12011	YU TOU ZHONG	China	admix
83	KARUEL::IRGC 83792-1	IRGC 128334	IRIS_313-12093	KARUEL	Nepal	admix
84	JIANG HUI DAO::IRGC 59688-1	IRGC 127459	IRIS_313-11576	JIANG HUI DAO	China	admix
85	K 17-9-1-1::IRGC 36778-1	IRGC 127471	IRIS_313-11197	K 17-9-1-1	India	admix
86	E NOI NAH::IRGC 71138-1	IRGC 128287	IRIS_313-11835	E-NOI NAH	Thailand	admix
87	ARC 5840::IRGC 12144-1	IRGC 125656	IRIS_313-9424	ARC 5840	India	admix
88	CHING CH'UNG::IRGC 65002-1	IRGC 127278	IRIS_313-11693	CHING-CH'UNG	Taiwan	admix
89	KHAO PA SIEV::IRGC 30063-1	IRGC 127516	IRIS_313-11092	Khao pa siev	Lao People's Democratic Republic	admix
90	ARC 11857::IRGC 40972-1	IRGC 125643	IRIS_313-9560	ARC 11857	India	admix
91	SYNTHETIC SATIVA::IRGC 36842-2	IRGC 128176	IRIS_313-11199	SYNTHETIC SATIVA	India	admix
92	QING ER XIAO 2::IRGC 67255-1	IRGC 127753	IRIS_313-11730	QING ER XIAO 2	China	admix
93	ARC 15091::IRGC 43048-1	IRGC 126298	IRIS_313-8332	ARC 15091	India	admix
94	DALSUNG 41::IRGC 79385-1	IRGC 125721	IRIS_313-10103	DALSUNG 41	Korea, Republic of	admix
95	CHAM TON::IRGC 90600-1	IRGC 127257	IRIS_313-12210	CHAM TON	Viet Nam	admix
96	SANDOCA::GERVEX 1262-C1	IRGC 122240	IRIS_313-8139	SANDOCA	Portugal	admix
97	MELAS::GERVEX 1684-C1	IRGC 122167	IRIS_313-8214	MELAS	Greece	admix
98	TAI ZHOU XIAN::IRGC 59912-1	IRGC 127840	IRIS_313-11580	TAI ZHOU XIAN	China	admix
99	SALA::IRGC 90457-1	IRGC 128456	IRIS_313-12207	SALA	Lao People's Democratic Republic	admix
100	KAMJA::IRGC 62171-1	IRGC 126116	IRIS_313-8302	KAMJA	Bhutan	admix
101	RIKUTO KEMOCHI::IRGC 2719-1	IRGC 117569	IRIS_313-9523	RIKUTO KEMOCHI	Japan	admix
102	TAN NONG::IRGC 56126-1	IRGC 127847	IRIS_313-11521	TAN NONG	Viet Nam	admix
103	KHAO PHAE HOM::IRGC 23518-2	IRGC 132427	IRIS_313-10921	Khao phae hom	Lao People's Democratic Republic	admix
104	GAO JIAO YING GAN ZHAN::IRGC 68053-1	IRGC 127378	IRIS_313-11748	GAO JIAO YING GAN ZHAN	China	admix
105	ARC 15088::IRGC 41934-1	IRGC 125651	IRIS_313-9593	ARC 15088	India	admix
106	LUBANG PUTI::IRGC 5429-1	IRGC 127579	IRIS_313-10513	LUBANG PUTI	Philippines	admix
107	INDIA DULAR (NO ORDEM 7)::IRGC 26070-1	IRGC 127430	IRIS_313-10969	INDIA DULAR(NO. ORDEM 7)	Brazil	aus
108	LAL TAURA::IRGC 35017-1	IRGC 127547	IRIS_313-11170	LAL TAURA	India	aus
109	HODARAWALA::IRGC 67631-1	IRGC 120968	IRIS_313-10020	HODARAWALA	Sri Lanka	aus
110	SADA AUS::IRGC 35117-1	IRGC 127776	IRIS_313-11173	SADA AUS	India	aus
111	MANSARA DHAN::IRGC 86940-1	IRGC 127604	IRIS_313-12139	MANSARA DHAN	Nepal	aus
112	JAGLI BORO::IRGC 27516-2	IRGC 121233	IRIS_313-8252	JAGLI BORO	Bangladesh	aus
113	AUS 171::IRGC 29004-1	IRGC 127178	IRIS_313-11048	AUS 171	Bangladesh	aus
114	DEVARASI::IRGC 16173-1	IRGC 127315	IRIS_313-10734	DEVARASI	Nepal	aus
115	DM 49::IRGC 8775-1	IRGC 127329	IRIS_313-10602	DM49	Bangladesh	aus
116	SALSI::IRGC 52833-1	IRGC 127780	IRIS_313-11462	SALSI	India	aus
117	DANGAR::IRGC 76296-1	IRGC 120927	IRIS_313-9610	DANGAR	India	aus
118	RATUA 81::IRGC 6829-1	IRGC 132039	IRIS_313-10549	RATUA 81	Pakistan	aus
119	LAKHSMI DIGHA::IRGC 26390-2	IRGC 132348	IRIS_313-10976	LAKHSMI DIGHA	Bangladesh	aus
120	ARC 12101::IRGC 21907-1	IRGC 127144	IRIS_313-10878	ARC 12101	India	aus
121	BAK TULSI::IRGC 34831-1	IRGC 127205	IRIS_313-11164	BAK TULSI	India	aus
122	KURULU WEE (WHITE)::IRGC 66518-1	IRGC 121029	IRIS_313-8342	KURULU WEE (WHITE)	Sri Lanka	aus
123	HANPA::IRGC 27547-2	IRGC 128050	IRIS_313-11015	HANPA	Bangladesh	aus
124	ARC 10100::IRGC 20709-1	IRGC 121185	IRIS_313-9137	ARC 10100	India	aus
125	AUS 359::IRGC 29146-2	IRGC 132322	IRIS_313-11060	AUS 359	Bangladesh	aus
126	SONA AUS::IRGC 35160-1	IRGC 127821	IRIS_313-11175	SONA AUS	India	aus
127	SOLAY GHAT::IRGC 73121-1	IRGC 131919	IRIS_313-9695	SOLAY GHAT	Pakistan	aus
128	421::IRGC 28458-1	IRGC 128211	IRIS_313-11037	421	Pakistan	aus
129	ARC 7001::IRGC 20436-1	IRGC 127166	IRIS_313-10849	ARC 7001	India	aus
130	ARC 11959::IRGC 21780-1	IRGC 121188	IRIS_313-8554	ARC 11959	India	aus
131	AUS 301::IRGC 29089-1	IRGC 127186	IRIS_313-11056	AUS 301	Bangladesh	aus
132	ARC 5756::IRGC 20220-2	IRGC 132418	IRIS_313-10845	ARC 5756	India	aus
133	BORO 394::IRGC 29297-2	IRGC 132326	IRIS_313-11065	BORO 394	Bangladesh	aus
134	IR 73690-7-2-1-1-3-2-2-1::IRGC 117384-1	IRGC 125981	IRIS_313-10380	IR 73690-7-2-1-1-3-2-2-1	Philippines	aus
135	SIMUL KHURI::IRGC 35154-1	IRGC 121120	IRIS_313-8771	SIMUL KHURI	India	aus
136	AUS 84::IRGC 28947-2	IRGC 127977	IRIS_313-11047	AUS 84	Bangladesh	aus
137	SAITA::IRGC 31618-1	IRGC 127778	IRIS_313-11111	SAITA	Bangladesh	aus
138	CHANDARHAT::IRGC 25845-1	IRGC 121605	IRIS_313-9368	CHANDARHAT	Bangladesh	aus
139	MUSHKAN 340 A::IRGC 28073-1	IRGC 127641	IRIS_313-11029	MUSHKAN 340 A	Pakistan	aus
140	LENJA MURALI::IRGC 66815-1	IRGC 121038	IRIS_313-9661	LENJA MURALI	Bangladesh	aus
141	UPRH 58::IRGC 61525-1	IRGC 127879	IRIS_313-11618	UPRH58	India	aus
142	PANKHIRAJ::IRGC 24139-1	IRGC 127714	IRIS_313-10930	PANKHIRAJ	Bangladesh	aus
143	RERM BILASH::IRGC 16273-2	IRGC 128149	IRIS_313-10736	RERM BILASH	Nepal	aus
144	BENA JHUPI::IRGC 34850-2	IRGC 127993	IRIS_313-11165	BENA JHUPI	India	aus
145	GHAIYA::IRGC 16286-1	IRGC 128297	IRIS_313-10737	GHAIYA	Nepal	aus
146	GORA DHAN 2::IRGC 66269-1	IRGC 127389	IRIS_313-11712	GORA DHAN 2	India	aus
147	DJ 69::IRGC 8482-1	IRGC 127324	IRIS_313-10592	DJ69	Bangladesh	aus
148	BUTNAPAR::IRGC 74734-1	IRGC 127241	IRIS_313-11917	BUTNAPAR	India	aus
149	KALIA::IRGC 34699-1	IRGC 121005	IRIS_313-9626	KALIA	Bangladesh	aus
150	NARIKEL BADI::IRGC 37550-1	IRGC 127648	IRIS_313-11213	NARIKEL BADI	Bangladesh	aus
151	CHUNGUR BALI::IRGC 25855-1	IRGC 120915	IRIS_313-9422	CHUNGUR BALI	Bangladesh	aus
152	KARAHANI::IRGC 52664-1	IRGC 128333	IRIS_313-11458	KARAHANI	India	aus
153	MHARAKA::IRGC 70612-1	IRGC 128387	IRIS_313-11809	MHARAKA	Kenya	aus
154	JASURE AUS::IRGC 43860-1	IRGC 127449	IRIS_313-11322	JASURE AUS	Bangladesh	aus
155	M 142::IRGC 35054-1	IRGC 127583	IRIS_313-11171	M 142	India	aus
156	ARC 12920::IRGC 22450-1	IRGC 127149	IRIS_313-10892	ARC 12920	India	aus
157	UCP 122::IRGC 8794-1	IRGC 127871	IRIS_313-10603	UCP122	Bangladesh	aus
158	LAL SAR::IRGC 16185-1	IRGC 127546	IRIS_313-10735	LAL SAR	Nepal	aus
159	BATHURI::IRGC 25838-1	IRGC 120887	IRIS_313-8963	BATHURI	Bangladesh	aus
160	DOM ZARD::IRGC 12881-1	IRGC 117466	IRIS_313-8747	DOM ZARD	Iran	basmati
161	ARC 13829::IRGC 42469-1	IRGC 117426	IRIS_313-8712	ARC 13829	India	basmati
162	KALISAL::IRGC 52324-1	IRGC 128330	IRIS_313-11451	KALISAL	India	basmati
163	JADO::IRGC 61966-1	IRGC 127448	IRIS_313-11627	JADO	Nepal	basmati
164	CHHOTE DHAN::IRGC 58930-1	IRGC 117446	IRIS_313-8268	CHHOTE DHAN	Nepal	basmati
165	PANKHARI 203::IRGC 5999-1	IRGC 117551	IRIS_313-9083	PANKHARI 203	India	basmati
166	POHHERLIMASION::IRGC 62025-1	IRGC 127737	IRIS_313-11630	POHHERLIMASION	Nepal	basmati
167	JC 149::IRGC 9070-1	IRGC 117497	IRIS_313-8385	JC149	India	basmati
168	HIRA NAKHI::IRGC 70840-1	IRGC 128309	IRIS_313-11826	HIRA NAKHI	India	basmati
169	CHHOTI MASHINO::IRGC 67830-1	IRGC 127272	IRIS_313-11743	CHHOTI MASHINO	Bhutan	basmati
170	DA NUO (ZHAN)::IRGC 72025-1	IRGC 125723	IRIS_313-10189	DA NUO(ZHAN)	China	ind1A
171	DENG DENG QI::IRGC 72036-1	IRGC 125726	IRIS_313-10190	DENG DENG QI	China	ind1A
172	XIA ZHI BAI::IRGC 53437-1	IRGC 125940	IRIS_313-9111	XIA-ZHI-BAI	China	ind1A
173	DONG DU::IRGC 72037-1	IRGC 127339	IRIS_313-11859	DONG DU	China	ind1A
174	T KAUG PAO::IRGC 34182-1	IRGC 127863	IRIS_313-11157	T. KAUG PAO	Taiwan	ind1A
175	E ZI 96::IRGC 70188-1	IRGC 125738	IRIS_313-8859	E ZI 96	China	ind1A
176	IH PEN SHIM MING::IRGC 26067-1	IRGC 127428	IRIS_313-10968	IH PEN SHIM MING	Brazil	ind1A
177	LAOZAOGU::IRGC 93444-1	IRGC 127552	IRIS_313-12236	LAOZAOGU	China	ind1A
178	ARC 15505::IRGC 42066-1	IRGC 131967	IRIS_313-11281	ARC 15505	India	ind1A
179	BAI RI XIAN::IRGC 72588-1	IRGC 127203	IRIS_313-11878	BAI RI XIAN	China	ind1A
180	JIE CAO ZHAN::IRGC 70305-1	IRGC 127460	IRIS_313-11802	JIE CAO ZHAN	China	ind1A
181	E 2070::IRGC 67981-1	IRGC 127349	IRIS_313-11746	E 2070	China	ind1A
182	CHI SHENG TAO::IRGC 4606-1	IRGC 125704	IRIS_313-9204	CHI-SHENG-TAO	China	ind1A
183	NAN TE HAO::IRGC 59797-1	IRGC 125849	IRIS_313-9727	NAN TE HAO	China	ind1A
184	CRILLO LA FRIA::IRGC 10793-1	IRGC 125716	IRIS_313-9822	CRILLO LA FRIA	Venezuela	ind1A
185	LAI YIP ZIM::IRGC 4955-1	IRGC 125618	IRIS_313-8454	LAI YIP ZIM	Taiwan	ind1A
186	UPRH 233::IRGC 61667-1	IRGC 125627	IRIS_313-8435	UPRH233	India	ind1A
187	QUN XUAN ZAO::IRGC 70371-1	IRGC 128441	IRIS_313-11804	QUN XUAN ZAO	China	ind1A
188	TIAN DAO DAO::IRGC 72837-1	IRGC 127857	IRIS_313-11884	TIAN DAO DAO	China	ind1A
189	LIU TIAO XIAN::IRGC 72758-1	IRGC 127570	IRIS_313-11881	LIU TIAO XIAN	China	ind1A
190	DA HEI GU::IRGC 72009-1	IRGC 127293	IRIS_313-11856	DA HEI GU	China	ind1A
191	GAO JIAO BAI::IRGC 68047-1	IRGC 125748	IRIS_313-10178	GAO JIAO BAI	China	ind1A
192	XIANG CHANG ZAO::IRGC 68268-1	IRGC 127894	IRIS_313-11753	XIANG CHANG ZAO	China	ind1A
193	QING ZAO 3::IRGC 67281-1	IRGC 127755	IRIS_313-11732	QING ZAO 3	China	ind1A
194	AN NAN ZAO::IRGC 72576-1	IRGC 127125	IRIS_313-11877	AN NAN ZAO	China	ind1A
195	I 41::IRGC 75927-1	IRGC 127425	IRIS_313-11943	I 41	Nepal	ind1A
196	HSIEH DAU::IRGC 4727-1	IRGC 127419	IRIS_313-10504	HSIEH-DAU	China	ind1A
197	KORASISI::IRGC 5285-1	IRGC 125809	IRIS_313-9505	KORASISI	Philippines	ind1A
198	MIN ZAO 6::IRGC 63772-1	IRGC 125842	IRIS_313-10170	MIN ZAO 6	China	ind1A
199	ZHAO DAN AI::IRGC 77422-1	IRGC 127913	IRIS_313-11968	ZHAO DAN AI	China	ind1A
200	CHINA 1039 MUTANT (DWARF)::IRGC 24168-2	IRGC 128014	IRIS_313-10932	CHINA 1039 MUTANT(DWARF)	China	ind1A
201	M 6034-1::IRGC 68193-1	IRGC 127584	IRIS_313-11752	M 6034-1	China	ind1A
202	BU ZHI MING::IRGC 71971-1	IRGC 127242	IRIS_313-11853	BU ZHI MING	China	ind1A
203	P 168::IRGC 1354-1	IRGC 127695	IRIS_313-10458	P168	China	ind1A
204	KWANG LU AI 4::IRGC 28480-2	IRGC 128093	IRIS_313-11039	KWANG-LU-AI 4	China	ind1A
205	SAN ZHAO QI::IRGC 72289-1	IRGC 127787	IRIS_313-11871	SAN ZHAO QI	China	ind1A
206	CHAN KU::IRGC 1069-1	IRGC 127258	IRIS_313-10450	CHAN KU	China	ind1A
207	NAN TEO 14::IRGC 7304-1	IRGC 127645	IRIS_313-10561	NAN-TEO 14	China	ind1A
208	GUANG XUAN LIU HAO::IRGC 77341-1	IRGC 128304	IRIS_313-11965	GUANG XUAN LIU HAO	China	ind1A
209	CHANDINA::IRGC 36420-1	IRGC 125699	IRIS_313-9917	CHANDINA	Sri Lanka	ind1B
210	IR 28::IRGC 30411-C1	IRGC 122094	IRIS_313-7691	IR 28	Philippines	ind1B
211	SAMBALA MALO::C1	IRGC 122239	IRIS_313-7770	SAMBALA MALO	Mali	ind1B
212	ANLINGWUBAILI::IRGC 93363-1	IRGC 127124	IRIS_313-12234	ANLINGWUBAILI	China	ind1B
213	MILYANG 77::IRGC 69340-1	IRGC 125840	IRIS_313-10040	MILYANG 77	Korea, Republic of	ind1B
214	IRGA 370-38-1-1F-C4-2::IRGC 117342-1	IRGC 125988	IRIS_313-10400	IRGA 370-38-1-1F-C4-2	Colombia	ind1B
215	LALKA (LAL DHAN)::IRGC 64946-1	IRGC 125818	IRIS_313-10010	LALKA(LAL DHAN)	Fiji	ind2
216	MAMORIAKA::IRGC 68672-1	IRGC 125833	IRIS_313-9732	MAMORIAKA	Madagascar	ind2
217	DHANE BURWA::IRGC 10105-1	IRGC 126199	IRIS_313-8530	DHANE BURWA	India	ind2
218	NCS 237::IRGC 62202-1	IRGC 125853	IRIS_313-9492	NCS237	India	ind2
219	VELLAI KOLOMBAN::IRGC 15517-1	IRGC 127886	IRIS_313-10719	VELLAI KOLOMBAN	Sri Lanka	ind2
220	GOJOL GORIA::IRGC 26629-1	IRGC 125754	IRIS_313-9139	GOJOL GORIA	Bangladesh	ind2
221	PATALASAFED SUNGHAWADO::IRGC 61133-1	IRGC 125869	IRIS_313-8920	PATALASAFED SUNGHAWADO	India	ind2
222	ARC 11322::IRGC 21315-2	IRGC 127937	IRIS_313-10863	ARC 11322	India	ind2
223	NAPDAI::IRGC 52009-1	IRGC 127647	IRIS_313-11446	NAPDAI	India	ind2
224	SONAMUKHI::IRGC 46693-1	IRGC 126161	IRIS_313-9287	SONAMUKHI	India	ind2
225	CHITRAKALI::IRGC 49524-2	IRGC 128016	IRIS_313-11408	CHITRAKALI	India	ind2
226	VARY MALADY MENA::IRGC 51555-1	IRGC 125931	IRIS_313-9388	VARY MALADY MENA	Madagascar	ind2
227	PACHCHAIPERUMAL 2462-11::IRGC 3474-1	IRGC 127698	IRIS_313-10476	PACHCHAIPERUMAL 2462-11	Sri Lanka	ind2
228	PUILLIPINA KATARI::IRGC 77293-1	IRGC 126261	IRIS_313-8509	PUILLIPINA KATARI	Bangladesh	ind2
229	HALSUDU HEENATI::IRGC 15599-1	IRGC 127401	IRIS_313-10721	HALSUDU HEENATI	Sri Lanka	ind2
230	CUTTACK 29::IRGC 49573-1	IRGC 127289	IRIS_313-11409	CUTTACK 29	India	ind2
231	MALAGASY::IRGC 69717-1	IRGC 128376	IRIS_313-11782	MALAGASY	Zambia	ind2
232	NIBARI::IRGC 67742-1	IRGC 126119	IRIS_313-8731	NIBARI	India	ind2
233	PERUNEL::IRGC 63113-1	IRGC 125621	IRIS_313-8647	PERUNEL	India	ind2
234	LABRA::IRGC 74757-1	IRGC 125817	IRIS_313-9547	LABRA	India	ind2
235	MAKALIOKA::IRGC 12781-2	IRGC 132353	IRIS_313-10678	MAKALIOKA	Madagascar	ind2
236	NCS 599::IRGC 62373-1	IRGC 127661	IRIS_313-11642	NCS599	India	ind2
237	GOBOL SAIL (BALAM)::IRGC 26624-2	IRGC 132424	IRIS_313-10985	GOBOL SAIL(BALAM)	Bangladesh	ind2
238	SR 26 B::IRGC 10803-2	IRGC 128169	IRIS_313-10640	SR26 B	India	ind2
239	BENGALY MORIMO::IRGC 10976-1	IRGC 125677	IRIS_313-9551	BENGALY MORIMO	Madagascar	ind2
240	GURULEY::IRGC 32441-1	IRGC 127396	IRIS_313-11120	GURULEY	Bhutan	ind2
241	O. SATIVA::IRGC 10164-2	IRGC 132361	IRIS_313-10628	0	India	ind2
242	MULLIKURUVA::IRGC 77529-1	IRGC 125845	IRIS_313-9557	MULLIKURUVA	India	ind2
243	TSIPALA B 160::GERVEX 8378-C1	IRGC 124426	IRIS_313-7793	TSIPALA B 160	Madagascar	ind2
244	VELLA PERUVAZHA 0-68-12::IRGC 19588-1	IRGC 127887	IRIS_313-10836	VELLA PERUVAZHA 0-68-12	India	ind2
245	DUDRE::IRGC 52523-1	IRGC 125608	IRIS_313-8631	DUDRE	India	ind2
246	LARHA MUGAD::IRGC 52339-1	IRGC 125619	IRIS_313-8568	LARHA MUGAD	India	ind2
247	ARC 14358::IRGC 41523-2	IRGC 127956	IRIS_313-11267	ARC 14358(GOLD HULL)	India	ind2
248	DUDH KADAR::IRGC 67707-1	IRGC 125607	IRIS_313-8796	DUDH KADAR	India	ind2
249	DONRADAO::IRGC 49604-1	IRGC 127342	IRIS_313-11411	DONRADAO	Brazil	ind2
250	DUBRAJ::IRGC 34904-1	IRGC 127343	IRIS_313-11167	DUBRAJ	India	ind2
251	DHANIYA PHOOL::IRGC 70811-1	IRGC 127317	IRIS_313-11824	DHANIYA PHOOL	India	ind2
252	NCS 766::IRGC 62478-1	IRGC 127664	IRIS_313-11645	NCS766	India	ind2
253	KALOBONA::IRGC 37478-2	IRGC 132309	IRIS_313-11212	KALOBONA	Bangladesh	ind2
254	URAIBOOL::IRGC 52785-1	IRGC 126289	IRIS_313-8305	URAIBOOL	India	ind2
255	BADUIE::IRGC 53715-1	IRGC 125666	IRIS_313-9403	BADUIE	India	ind2
256	DONGREM::IRGC 6688-1	IRGC 127340	IRIS_313-10544	DONGREM	India	ind2
257	BANIKAT::IRGC 67720-1	IRGC 125672	IRIS_313-8988	BANIKAT	India	ind2
258	KOTODESHI::IRGC 60982-1	IRGC 128353	IRIS_313-11600	KOTODESHI	India	ind2
259	PATNAI 31-679::IRGC 38149-2	IRGC 128130	IRIS_313-11224	PATNAI 31-679	Bangladesh	ind2
260	KEERIPALA CHILL PADDY::IRGC 49790-1	IRGC 125615	IRIS_313-8559	KEERIPALA CHILL PADDY	India	ind2
261	DILBAKSH::IRGC 74738-1	IRGC 128279	IRIS_313-11918	DILBAKSH	India	ind2
262	LAKHA KUAR::IRGC 74760-1	IRGC 127542	IRIS_313-11919	LAKHA KUAR	India	ind2
263	BHATA PYAGI::IRGC 60895-1	IRGC 127222	IRIS_313-11597	BHATA PYAGI	India	ind2
264	POKKALI::IRGC 8948-1	IRGC 126002	IRIS_313-8244	POKKALI	Sri Lanka	ind2
265	CAC 75::IRGC 45352-2	IRGC 128008	IRIS_313-11354	CAC75	India	ind2
266	RACE PERUMAL::IRGC 55347-1	IRGC 125881	IRIS_313-9970	RACE PERUMAL	Sri Lanka	ind2
267	PAUNDRI::IRGC 67527-1	IRGC 127720	IRIS_313-11738	PAUNDRI	India	ind2
268	PAKISTANHMWE::IRGC 70763-1	IRGC 127709	IRIS_313-11820	PAKISTANHMWE	Myanmar	ind3
269	TAP KHOUAY::IRGC 86373-1	IRGC 127849	IRIS_313-12133	Tap khouay	Lao People's Democratic Republic	ind3
270	LWANKHAN::IRGC 33330-1	IRGC 127582	IRIS_313-11133	LWANKHAN	Myanmar	ind3
271	ES 21::IRGC 56171-1	IRGC 126204	IRIS_313-8571	ES021(STRAW)	Tanzania	ind3
272	DAMNOEUB POR HING::IRGC 22841-2	IRGC 132331	IRIS_313-10900	DAMNOEUB POR HING	Cambodia	ind3
273	PAH WEAN::IRGC 78276-1	IRGC 126258	IRIS_313-8474	PAH WEAN	Thailand	ind3
274	PADINTHUMA::IRGC 70762-2	IRGC 132362	IRIS_313-11819	PADINTHUMA	Myanmar	ind3
275	CHAO LAO SOUNG::IRGC 78799-1	IRGC 127266	IRIS_313-11992	Chao lao soung	Lao People's Democratic Republic	ind3
276	E MOOM::IRGC 64291-1	IRGC 127359	IRIS_313-11676	E-MOOM	Thailand	ind3
277	KHAO KAI::IRGC 78251-1	IRGC 125801	IRIS_313-9281	KHAO KAI	Thailand	ind3
278	PA KHENG KHAW::IRGC 98779-1	IRGC 127708	IRIS_313-12305	Pa kheng khaw	Lao People's Democratic Republic	ind3
279	EA DAM HANG DOK::IRGC 29698-2	IRGC 128036	IRIS_313-11082	Ea dam hang dok	Lao People's Democratic Republic	ind3
280	KHAO PA::IRGC 85972-1	IRGC 127559	IRIS_313-12130	Khao pa	Lao People's Democratic Republic	ind3
281	DO KHAW::IRGC 106977-1	IRGC 127334	IRIS_313-12334	Do khaw	Lao People's Democratic Republic	ind3
282	SANPATONG NYAY::IRGC 99050-1	IRGC 127785	IRIS_313-12309	Sanpatong nyay	Lao People's Democratic Republic	ind3
283	EA POUAK::IRGC 89748-1	IRGC 127353	IRIS_313-12194	EA POUAK	Lao People's Democratic Republic	ind3
284	KARANTABA 1::IRGC 15924-1	IRGC 125795	IRIS_313-9461	KARANTABA 1	Senegal	ind3
285	NAM SA GUI 19::IRGC 11462-1	IRGC 117536	IRIS_313-8485	NAM SA-GUI 19	Thailand	ind3
286	ZERO::IRGC 70707-2	IRGC 132372	IRIS_313-11813	ZERO	Kenya	ind3
287	Na souan::IRGC 11889-1	IRGC 126250	IRIS_313-8638	Na souan	Lao People's Democratic Republic	ind3
288	N'YA NOFF::IRGC 69749-1	IRGC 128411	IRIS_313-11786	N'YA NOFF	Gambia	ind3
289	SA MER::IRGC 48454-2	IRGC 128156	IRIS_313-11392	SA MER	Thailand	ind3
290	INPONG::IRGC 85524-1	IRGC 127431	IRIS_313-12127	INPONG	Lao People's Democratic Republic	ind3
291	BARUM::IRGC 79108-1	IRGC 127213	IRIS_313-11997	BARUM	Cambodia	ind3
292	LINANGAN::IRGC 47255-2	IRGC 132351	IRIS_313-11381	LINANGAN	Philippines	ind3
293	LUO SI ZHAN::IRGC 67211-1	IRGC 127581	IRIS_313-11728	LUO SI ZHAN	China	ind3
294	KHAN THAI DO::IRGC 12990-1	IRGC 128338	IRIS_313-10681	Khan thai do	Lao People's Democratic Republic	ind3
295	KA SAEN::IRGC 11642-1	IRGC 128335	IRIS_313-10654	Ka saen	Lao People's Democratic Republic	ind3
296	NKUMBAN NDINGO::IRGC 77718-1	IRGC 135575	IRIS_313-11974	NKUMBAN NDINGO	Liberia	ind3
297	LAI NOK KHA::IRGC 29604-2	IRGC 128094	IRIS_313-11076	Lai nok kha	Lao People's Democratic Republic	ind3
298	LAM BOUN::IRGC 91525-1	IRGC 127548	IRIS_313-12222	Lam Boun	Lao People's Democratic Republic	ind3
299	E NAWN KHAO::IRGC 64293-1	IRGC 128286	IRIS_313-11677	E-NAWN KHAO	Thailand	ind3
300	CHA LOY OE::C1	IRGC 122004	IRIS_313-7856	CHA LOY OE	Thailand	subtropical japonica
301	NAM JAM::IRGC 75069-1	IRGC 128400	IRIS_313-11924	NAM JAM	Thailand	subtropical japonica
302	DENG PEE::IRGC 94991-1	IRGC 128276	IRIS_313-12257	DENG PEE	Lao People's Democratic Republic	subtropical japonica
303	KHAO DAM::IRGC 29481-3	IRGC 132272	IRIS_313-11073	Khao dam	Lao People's Democratic Republic	subtropical japonica
304	SHANGYIPA::IRGC 64928-1	IRGC 128467	IRIS_313-11691	SHANGYIPA	Bhutan	subtropical japonica
305	DAM::IRGC 23710-1	IRGC 126197	IRIS_313-8580	DAM	Thailand	subtropical japonica
306	ARC 11538::IRGC 21463-1	IRGC 128222	IRIS_313-10867	ARC 11538	India	subtropical japonica
307	ARC 11430 B::IRGC 14567-1	IRGC 125640	IRIS_313-8999	ARC 11430 B	India	subtropical japonica
308	KHAO TAM::IRGC 30085-2	IRGC 128086	IRIS_313-11093	KHAO TAM	Lao People's Democratic Republic	subtropical japonica
309	TSCHINANANGKA::IRGC 64935-1	IRGC 125930	IRIS_313-9048	TSCHINANANGKA	Bhutan	subtropical japonica
310	LEUANG::IRGC 90000-1	IRGC 128362	IRIS_313-12200	LEUANG	Lao People's Democratic Republic	subtropical japonica
311	MON LAI::IRGC 85857-1	IRGC 128391	IRIS_313-12129	Mon Lai	Lao People's Democratic Republic	subtropical japonica
312	BALINGMI::IRGC 62156-1	IRGC 126179	IRIS_313-8637	BALINGMI	Bhutan	subtropical japonica
313	IARI 11387::IRGC 19573-1	IRGC 128314	IRIS_313-10834	IARI 11387	India	subtropical japonica
314	NABESHI::IRGC 8269-1	IRGC 117535	IRIS_313-8927	NABESHI	Taiwan	subtropical japonica
315	POU::IRGC 98968-1	IRGC 132034	IRIS_313-12307	POU	Lao People's Democratic Republic	subtropical japonica
316	LAI DAM::IRGC 107490-1	IRGC 127541	IRIS_313-12347	LAI DAM	Lao People's Democratic Republic	subtropical japonica
317	VIETNAM 1::C1	IRGC 122281	IRIS_313-8011	VIETNAM 1	Viet Nam	subtropical japonica
318	LEP HED::IRGC 11917-1	IRGC 128360	IRIS_313-10660	Lep hed	Lao People's Democratic Republic	subtropical japonica
319	KHAW KAR 13::IRGC 36711-1	IRGC 128344	IRIS_313-11195	KHAW KAR 13	Myanmar	subtropical japonica
320	TA SENG::IRGC 99176-1	IRGC 128482	IRIS_313-12312	TA SENG	Lao People's Democratic Republic	subtropical japonica
321	MUGA::GERVEX 1099-C1	IRGC 122175	IRIS_313-8123	MUGA	Portugal	temperate japonica
322	OPALE::GERVEX 1667-C1	IRGC 122183	IRIS_313-8200	OPALE	Italy	temperate japonica
323	BETIS::IRGC 74581-1	IRGC 125679	IRIS_313-10083	BETIS	Spain	temperate japonica
324	SETTANTUNO::GERVEX 1279-C1	IRGC 122249	IRIS_313-8142	SETTANTUNO	Portugal	temperate japonica
325	S 201::IRGC 55230-1	IRGC 125893	IRIS_313-8856	S 201	United States of America	temperate japonica
326	MA SHE 8::IRGC 62750-1	IRGC 128384	IRIS_313-11653	MA SHE 8	China	temperate japonica
327	S 102/2::GERVEX 1251-C1	IRGC 121816	IRIS_313-8134	S 102-2	Portugal	temperate japonica
328	PIEMONTE::GERVEX 81-C1	IRGC 122202	IRIS_313-8032	PIEMONTE	Italy	temperate japonica
329	BEN KEI::IRGC 7769-1	IRGC 128240	IRIS_313-10569	BEN-KEI	Japan	temperate japonica
330	NONG KE::IRGC 59807-1	IRGC 125856	IRIS_313-9468	NONG KE	China	temperate japonica
331	MIARA::GERVEX 129-C1	IRGC 122170	IRIS_313-8050	MIARA	Italy	temperate japonica
332	AUZGUSTA::GERVEX 1634-C1	IRGC 121972	IRIS_313-8171	AUGUSTZA	Hungary	temperate japonica
333	HARRA::GERVEX 501-C1	IRGC 122078	IRIS_313-8075	HARRA	Australia	temperate japonica
334	TOPAZIO::GERVEX 1332-C1	IRGC 122268	IRIS_313-8149	TOPAZIO	Portugal	temperate japonica
335	SZANISZLO 2::IRGC 9353-1	IRGC 125908	IRIS_313-9813	SZANISZLO 2	Hungary	temperate japonica
336	JEUK DO::IRGC 19775-1	IRGC 125784	IRIS_313-9887	JEUK DO	Korea, Republic of	temperate japonica
337	JO SANG DAE YA::IRGC 90852-1	IRGC 125788	IRIS_313-9698	JO SANG DAE YA	Democratic People's Republic of Korea	temperate japonica
338	81 A 32::IRGC 60162-1	IRGC 125631	IRIS_313-9140	81 A 32	China	temperate japonica
339	LOMELLINO::GERVEX 83-C1	IRGC 122149	IRIS_313-8033	LOMELLINO	Italy	temperate japonica
340	SACHIKAZE::IRGC 10891-1	IRGC 128455	IRIS_313-10642	SACHIKAZE	Japan	temperate japonica
341	SMERALDO::GERVEX 138-C1	IRGC 122253	IRIS_313-8052	SMERALDO	Italy	temperate japonica
342	M 203::IRGC 76309-1	IRGC 126118	IRIS_313-8444	M 203	United States of America	temperate japonica
343	FUKUSHIMA MOCHI (GLUT)::IRGC 19296-1	IRGC 125743	IRIS_313-9884	FUKUSHIMA-MOCHI(GLUT.)	Japan	temperate japonica
344	TIMICH 108::GERVEX 1325-C1	IRGC 122267	IRIS_313-8148	TIMICH 108	Romania	temperate japonica
345	TAKAO MOCHI::IRGC 2564-1	IRGC 125915	IRIS_313-9081	TAKAO MOCHI	Japan	temperate japonica
346	CAMPINO::GERVEX 824-C1	IRGC 121996	IRIS_313-8109	CAMPINO	Portugal	temperate japonica
347	TEPUKE::IRGC 12872-1	IRGC 125919	IRIS_313-9838	TEPUKE	New Zealand	temperate japonica
348	DA DAO TOU::IRGC 59499-1	IRGC 125718	IRIS_313-9725	DA DAO TOU	China	temperate japonica
349	LUSITO IRRADIADO 859-85-2::GERVEX 1676-C1	IRGC 122152	IRIS_313-8208	LUSITO IRRADIADO 859-85-2	Portugal	temperate japonica
350	GONG SHE 9::IRGC 62693-1	IRGC 128303	IRIS_313-11652	GONG SHE 9	China	temperate japonica
351	TAE GU NA::IRGC 19875-2	IRGC 132270	IRIS_313-10839	TAE GU NA	Korea, Republic of	temperate japonica
352	CIGALON::GERVEX 1514-C1	IRGC 122013	IRIS_313-8165	CIGALON	France	temperate japonica
353	JAPONES BALILLA::IRGC 5785-1	IRGC 125781	IRIS_313-9790	JAPONES BALILLA	Uruguay	temperate japonica
354	SELN 244 A 6-20::GERVEX 1273-C1	IRGC 122244	IRIS_313-8141	SELN 244 A6-20	Australia	temperate japonica
355	LITCHIKIANG::IRGC 7287-1	IRGC 128367	IRIS_313-10558	LITCHIKIANG	China	temperate japonica
356	NOINJO::IRGC 77669-1	IRGC 132020	IRIS_313-11973	NOINJO	Korea, Republic of	temperate japonica
357	PRECOZ 2 F A::GERVEX 1182-C1	IRGC 122208	IRIS_313-8128	PRECOZ 2 F A	Argentina	temperate japonica
358	SAEDINENIE::GERVEX 1255-C1	IRGC 121818	IRIS_313-8135	SAEDINENIE	Bulgaria	temperate japonica
359	WIR 884::IRGC 51591-1	IRGC 125939	IRIS_313-9961	WIR884	Norway	temperate japonica
360	IAS 22-8 PALMAR::IRGC 26058-1	IRGC 128315	IRIS_313-10967	IAS22-8 PALMAR	Brazil	temperate japonica
361	ROCCA::IRGC 50351-1	IRGC 125888	IRIS_313-9937	ROCCA	Italy	temperate japonica
362	BENLLOK::IRGC 3404-1	IRGC 127036	IRIS_313-9782	BENLLOK	Peru	temperate japonica
363	36037-1::IRGC 60177-2	IRGC 132313	IRIS_313-11586	36037-1	China	temperate japonica
364	BACK KYUNG ZO::IRGC 19698-2	IRGC 132323	IRIS_313-10837	BACK KYUNG ZO	Korea, Republic of	temperate japonica
365	DEWAMINORI::IRGC 12743-1	IRGC 128277	IRIS_313-10677	DEWAMINORI	Japan	temperate japonica
366	FLIPPER::GERVEX 597-C1	IRGC 122049	IRIS_313-8099	FLIPPER	Italy	temperate japonica
367	T 757::GERVEX 1316-C1	IRGC 122259	IRIS_313-8147	T 757	India	temperate japonica
368	RAI MANULA::IRGC 64138-1	IRGC 128445	IRIS_313-11672	RAI MANULA	Nepal	temperate japonica
369	ITALPATNA 48::GERVEX 60-C1	IRGC 122121	IRIS_313-8025	ITALPATNA 48	Italy	temperate japonica
370	MURASAHITSUTSURI::IRGC 2493-1	IRGC 125846	IRIS_313-9769	MURASAHITSUTSURI	Japan	temperate japonica
371	WIR 1951::IRGC 51643-1	IRGC 125938	IRIS_313-9964	WIR1951	Georgia	temperate japonica
372	VALTEJO::GERVEX 1355-C1	IRGC 122273	IRIS_313-8151	VALTEJO	Portugal	temperate japonica
373	GYEONGSAN 1::IRGC 79404-1	IRGC 128305	IRIS_313-12003	GYEONGSAN 1	Korea, Republic of	temperate japonica
374	PLOVDIV 22::GERVEX 1167-C1	IRGC 122203	IRIS_313-8125	PLOVDIV 22	Bulgaria	temperate japonica
375	PUTTIGE::IRGC 52588-1	IRGC 125879	IRIS_313-8921	PUTTIGE	India	temperate japonica
376	SI WAN 14::IRGC 63019-1	IRGC 127815	IRIS_313-11655	SI WAN 14	China	temperate japonica
377	CHIYODA WASE::IRGC 74467-1	IRGC 125705	IRIS_313-10071	CHIYODA WASE	Japan	tropical japonica
378	HIRAKAWA OKUTE::IRGC 74554-1	IRGC 125762	IRIS_313-10080	HIRAKAWA OKUTE	Japan	tropical japonica
379	BICCO BRANCO::IRGC 9478-1	IRGC 127225	IRIS_313-10619	BICCO BRANCO	Brazil	tropical japonica
380	JEONBUKGUNGWEONNA::IRGC 73055-1	IRGC 125783	IRIS_313-10067	JEONBUKGUNGWEONNA	Korea, Republic of	tropical japonica
381	GAWICHAL::IRGC 77653-1	IRGC 125750	IRIS_313-10094	GAWICHAL	Korea, Republic of	tropical japonica
382	IR 71525-19-1-1::C1	IRGC 122110	IRIS_313-7909	IR 71525-19-1-1	Philippines	tropical japonica
383	IRAT 112::C1	IRGC 122115	IRIS_313-7914	IRAT 112	Cote d'Ivoire	tropical japonica
384	PULUTAN::IRGC 71596-1	IRGC 125877	IRIS_313-9375	PULUTAN	Malaysia	tropical japonica
385	O. SATIVA::IRGC 16898-1	IRGC 128415	IRIS_313-10752	0	United States of America	tropical japonica
386	SAMBA::GERVEX 186-C1	IRGC 122238	IRIS_313-8065	SAMBA	Italy	tropical japonica
387	79 UPLA::GERVEX 154-C1	IRGC 121956	IRIS_313-8057	79 UPLA	Argentina	tropical japonica
388	IRAT 234::C1	IRGC 122119	IRIS_313-7922	IRAT 234	French Guiana	tropical japonica
389	MAYBELLE::IRGC 78629-1	IRGC 125835	IRIS_313-9363	MAYBELLE	United States of America	tropical japonica
390	GLADIO::GERVEX 1652-C1	IRGC 122061	IRIS_313-8185	GLADIO	Italy	tropical japonica
391	WAB 56-125::IRTP 19771-G1	IRGC 126969	IRIS_313-15905	WAB 56-125	Cote d'Ivoire	tropical japonica
392	YOSHINO MOCHI::IRGC 74550-1	IRGC 125947	IRIS_313-10078	YOSHINO MOCHI	Japan	tropical japonica
393	VANKALI::IRGC 53339-1	IRGC 127882	IRIS_313-11479	VANKALI	India	tropical japonica
394	KABADOKA::IRGC 17775-2	IRGC 132343	IRIS_313-10776	KABADOKA	Indonesia	tropical japonica
395	PANNITHI::IRGC 51049-1	IRGC 126078	IRIS_313-9949	PANNITHI	Sri Lanka	tropical japonica
396	OWARI MOCHI::IRGC 74513-1	IRGC 125864	IRIS_313-10073	OWARI MOCHI	Japan	tropical japonica
397	RIKUTO TAUKI MOCHI 27::IRGC 5726-1	IRGC 125885	IRIS_313-9789	RIKUTO TAUKI MOCHI 27	Japan	tropical japonica
398	GRAAL::GERVEX 1682-C1	IRGC 122070	IRIS_313-8213	GRAAL	France	tropical japonica
399	75 UPLA::GERVEX 161-C1	IRGC 121954	IRIS_313-8061	75 UPLA	Argentina	tropical japonica

## Sheet: Data 3
	Supplementary Data 3: Candidate gene-based association analysis for identification of trait-associated genes
S. No	Gene	Os ID	Locus Id	Description	Haplotype in Subset	Superior haplotype	Chromosome	Start	End	No of MTAs	Lead SNP Id (chrom_pos (bp)	Position	Location	p-value	MAF	PVE (%)
1	OsGSK1	Os01g0205700	LOC_Os01g10840	glycogen synthase kinase3-like gene 1	4	H4	1	5774293	5776922	25	S1_5752264	5752264	50 Kb upstream of the gene	2.28e-05	0.250627	4.4832
2	OsDSR2	Os01g0839200	LOC_Os01g62200	DUF966-stress repressive gene 2	3	H3	1	36002559	36005000	1	S1_35970278	35970278	50 Kb upstream of the gene	0.00256807	0.265664	2.24615
3	OsDREB1F	Os01g0968800	LOC_Os01g73770	Dehydration-Responsive Element Binding transcription factor1F	1	NA	1	42727426	42728261	1	S1_42747553	42747553	50 Kb downstream of the gene	0.00149946	0.0814536	2.49336
4	OsGl1-2	Os02g0178800	LOC_Os02g08230	Glossy 1	3	NA	2	4355073	4362388	1	S2_47646588	4375665	50 Kb downstream of the gene	0.00202906	0.0764411	2.35409
5	ASR3	Os02g0543000	LOC_Os02g33820	Abscisic acid ripening protein3	32	H88	2	20165664	20166649	1	S2_63418477	20147554	50 Kb upstream of the gene	0.0040893	0.486216	2.0345
6	OsSRO1c	Os03g0230300	LOC_Os03g12820	Similar to RCD One 1c	6	NA	3	6895178	6898355	2	S3_86106405	6898232	within gene	0.00431755	0.14411	2.00993
7	DSM3	Os03g0230500	LOC_Os03g12840	drought- and salt-hypersensitive mutant 3	4	H4	3	6902118	6907409	2	S3_86127842	6919669	50 Kb downstream of the gene	0.00188179	0.379699	2.38871
8	ZFP182	Os03g0820300	LOC_Os03g60560	zinc finger protein182	16	H4	3	34424180	34425030	6	S3_113598705	34390532	50 Kb upstream of the gene	0.000693097	0.186717	2.85193
9	OsDREB1C	Os06g0127100	LOC_Os06g03670	dehydration-responsive element-binding protein 1C	4	H3	6	1434770	1435533	1	S6_182471138	1388018	50 Kb upstream of the gene	0.00355507	0.358396	2.09798
10	GF14c	Os08g0430500	LOC_Os08g33370	G-box factor 14-3-3c protein	12	NA	8	20812503	20815627	4	S8_262843035	20813507	within gene	0.00235011	0.438596	2.28673
11	OsDERF1	Os08g0454000	LOC_Os08g35240	drought-responsive ERF 1	5	NA	8	22236504	22237250	1	S8_264245022	22215494	50 Kb upstream of the gene	0.00347168	0.0739348	2.10876
12	OsDSG1	Os09g0434200	LOC_Os09g26400	Delayed Seed Germination 1	1	NA	9	15944563	15947917	1	S9_286465239	15992689	50 Kb downstream of the gene	0.00269462	0.429825	2.22417
13	OsDIL1	Os10g0148000	LOC_Os10g05720	Oryza sativa Drought-Induced LTP	14	H22	10	2885587	2886483	1	S10_296365076	2879806	50 Kb upstream of the gene	0.00312484	0.119048	2.15663
14	OsNAC10	Os11g0126900	LOC_Os11g03300	NAM-ATAF-CUC family 10	14	NA	11	1233932	1235977	1	S11_317911315	1218758	50 Kb upstream of the gene	0.000852015	0.0639098	2.75558
15	OsMT1a	Os11g0704500	LOC_Os11g47809	Metallothionein1a	22	NA	11	28827746	28828439	16	S11_345520882	28828325	within gene	0.00136223	0.210526	2.53772
16	OsHsp23.7	Os12g0569700	LOC_Os12g38180	Heat Shock Protein	9	NA	12	24237212	24238416	5	S12_369197959	23484296	50 Kb upstream of the gene	0.001249	0.152882	2.57788

## Sheet: Data 5
Supplementary Data 5: Haplotype distribution and frequency range of 7 selected genes within different rice subpopulations in the established subset
H: Orange color represent superior haplotypes and their presence in populations
Genes	Total number of haplotypes	Haplotype frequency range	admix		aus		basmati		indica		japonica
			Haplotype	Frequency	Haplotype	Frequency	Haplotype	Frequency	Haplotype	Frequency	Haplotype	Frequency
OsGSK1	4	11.4-56.%	H1	0.2	H1	0.47	H1	0.01	H1	0.14	H1	0.18
			H2	0.18	H2	0.2	H3	0.04	H2	0.08	H2	0.2
			H3	0.27	H3	0.27			H3	0.35	H3	0.33
			H4	0.29					H4	0.71
OsDSR2	3	31.0-47.5%	H1	0.19	H2	0.23	H1	0.01	H2	0.45	H1	0.8
			H2	0.25	H3	0.32	H2	0.07	H3	0.49
			H3	0.32			H3	0.02
DSM3	4	0.78-50.5%	H2	0.27	H3	0.27	H3	0.05	H2	0.22	H2	0.52
			H3	0.25					H3	0.42
			H4	0.33					H4	0.67
			H5	0.6					H5	0.4
OsDREB1C	4	1.3 -73.2 %	H1	0.294	H1	0.178	H1	0.011	H1	0.428	H1	0.089
			H3	0.2	H3	0.2	H5	0.06	H3	0.6	H5	0.738
			H5	0.202							H6	0.857
			H6	0.143
OsDlL1	14	0.78-24%	H5	0.36	H9	0.02	H9	0.02	H5	0.64	H27	0.81
			H9	0.44	H21	0.33	H20	0.08	H9	0.53	H28	0.38
			H20	0.23	H24	0.01	H21	0.33	H11	1	H29	0.77
			H22	0.2	H27	0.13	H24	0.07	H20	0.69	H33	0.37
			H24	0.34	H28	0.36	H26	0.67	H21	0.33
			H26	0.33	H32	0.1	H32	0.06	H22	0.8
			H27	0.06	H33	0.33	H33	0.02	H24	0.01
			H28	0.27	H34	0.8			H33	0.14
			H29	0.33					H34	0.2
			H32	0.06
			H33	0.14
ZFP182	16	1.00-76.00%	H1	0.35	H1	0.0967742	H1	0.0322581	H1	0.516129	H11	0.493333
			H11	0.17	H11	0.0133333	H11	0.08	H11	0.24	H12	0.666667
			H14	0.5	H2	0.27027	H14	0.25	H12	0.333333	H14	0
			H15	0.166667	H4	0.2	H15	0.0833333	H14	0.25	H15	0.666667
			H2	0.27027	H5	0.263158	H9	0.0178571	H15	0.0833333	H2	0
			H20	0.333333	H6	0.227273			H2	0.459459	H20	0.666667
			H23	0.333333	H8	0.666667			H23	0.666667	H36	1
			H3	0.666667					H3	0.333333	H7	0.181818
			H4	0.2					H4	0.6	H9	0.607143
			H5	0.315789					H5	0.421053
			H6	0.318182					H6	0.454545
			H7	0.454545					H7	0.363636
			H8	0					H8	0.333333
			H9	0.303571					H9	0.0714286
ASR3	32	0.75-13.0%	H10	1	H111	1	H122	0.12	H109	1	H112	0.0526316
			H112	0.315789	H112	0.0526316	H44	0.0769231	H112	0.578947	H122	0.58
			H120	0.25	H122	0.12	H66	0.0588235	H120	0.75	H126	0.636364
			H122	0.08	H130	0.666667	H91	0.0384615	H122	0.1	H171	0.5
			H126	0.181818	H140	1			H125	1	H4	0.888889
			H131	0.4	H152	0.6			H126	0.181818	H44	0.615385
			H147	0.75	H171	0.25			H130	0.333333	H66	0.470588
			H152	0.2	H44	0.230769			H131	0.6	H91	0.596154
			H153	0.37931	H66	0.117647			H147	0.25
			H171	0.25	H72	0			H152	0.2
			H4	0.111111	H81	0.125			H153	0.62069
			H43	0.5	H86	0.333333			H19	1
			H47	0.333333	H88	1			H43	0.5
			H54	0.8	H91	0.0576923			H44	0.0769231
			H60	0.230769	H93	1			H47	0.666667
			H66	0.176471	H98	1			H54	0.2
			H72	0.75					H60	0.769231
			H81	0.375					H66	0.176471
			H86	0.666667					H72	0.25
			H89	0.25					H81	0.5
			H91	0.269231					H89	0.75
			H99	0.545455					H91	0.0384615
									H99	0.454545

## Sheet: Data 6
Supplementary Data 6: In silico analysis of the SNPs substitution effects for the selected associated genes
							In silico analysis
Gene	Os_ID	SNP	Location	Snp Change	Amino Acid change	Location	Variation type	SIFT score	Prediction
OsDREB1C	Os06g0127100	1434806	6:1434806	T/G	Y4D	CDS	MISSENSE VARAITION	0.23	tolerated - low confidence
		1434870	6:1434870	A/T	K25M	CDS	MISSENSE VARAITION	0	deleterious
		1435281	6:1435281	A/T	Y162F	CDS	MISSENSE VARAITION	0.76	tolerated
		1435293	6:1435293	A/C	Y166S	CDS	MISSENSE VARAITION	0.4	tolerated
		1435296	6:1435296	A/G	Y167C	CDS	MISSENSE VARAITION	0.17	tolerated
OsDIL1	Os10g0148000	2885695	10:2885695	A/G	T37A	CDS	MISSENSE VARAITION	1	tolerated
		2885703	10:2885703	G/A	M63I	CDS	MISSENSE VARAITION	0.13	tolerated
		2885744	10:2885744	G/A	S77N	CDS	MISSENSE VARAITION	0.11	tolerated
		2885768	10:2885768	A/G	N85S	CDS	MISSENSE VARAITION	1	tolerated
		2885466	10:2885466	G/GT	-	3'UTR	FRAMESHIFT INSERTION	-	-
		2885476	10:2885476	GAGA/G	-	3'UTR	NONFRAMESHIFT DELETION	-	-
		2885539	10:2885539	C/A	-	3'UTR	NONCODING	-	-
		2886359	10:2886359	A/AAAT	-	3'UTR	NONFRAMESHIFT INSERTION	-	-
		2886473	10:2886473	A/AT	-	3'UTR	FRAMESHIFT INSERTION	-	-
ZFP182	Os03g0820300	34424324	3:34424324	A/G	T23A	CDS	MISSENSE VARAITION	0.53	tolerated
		34424352	3:34424352	C/T	A32V	CDS	MISSENSE VARAITION	0.15	tolerated
		34424191	3:34424353	T/TC	-	5'UTR	FRAMESHIFT INSERTION	-	-
		34424206	3:34424354	ATC/C	-	5'UTR	FRAMESHIFT DELETION	-	-
		34424273	3:34424355	CAGG/C	-	CDS	NONFRAMESHIFT DELETION	-	-
		34424288	3:34424356	T/TCGCTGG	-	CDS	NONFRAMESHIFT INSERTION	-	-
		34424339	3:34424357	TCGG/T	-	CDS	NONFRAMESHIFT DELETION	-	-
		34424629	3:34424358	CG/C	-	CDS	FRAMESHIFT DELETION	-	-
		34424670	3:34424359	C/G	A138G	CDS	NONSYNONYMOUS	0.563	tolerated
		34424805	3:34424360	TG/T	-	3'UTR	FRAMESHIFT DELETION	-	-
		34424816	3:34424361	AGT/A	-	3'UTR	FRAMESHIFT DELETION	-	-
		34424871	3:34424362	T/TTGATC	-	3'UTR	FRAMESHIFT INSERTION	-	-
DSM3	Os03g0230500	6902394	3:6902394	A/G	D12G	CDS	MISSENSE VARAITION	0.35	tolerated - low confidence
		6902530	3:6902530	T/G	N57K	CDS	MISSENSE VARAITION	1	tolerated
		6903967	3:6903967	AG/A	-	CDS	FRAMESHIFT DELETION	-
		6904636	3:6903967	AT/A	-	CDS	FRAMESHIFT DELETION	-
ASR3	Os02g0543000	20165676	2:20165676	-	-	3'UTR	NONFRAMESHIFT DELETION	-	-
		20165711	2:20165711	-	-	3'UTR	NONFRAMESHIFT DELETION	-	-
		20165727	2:20165727	-	-	3'UTR	FRAMESHIFT INSERTION	-	-
		20165739	2:20165739	-	-	3'UTR	NONFRAMESHIFT INSERTION	-	-
		20165747	2:20165747	-	-	3'UTR	FRAMESHIFT DELETION	-	-
		20165771	2:20165771	-	-	3'UTR	FRAMESHIFT DELETION	-	-
		20165794	2:20165794	-	-	3'UTR	NONFRAMESHIFT INSERTION	-	-
		20166003	2:20166003	-	-	CDS	NONFRAMESHIFT DELETION	-	-

## Sheet: Data 7
Supplementary Data 7: List of KASP primers designed for the OsDREB1C gene
X.CHROM	POS	ID	REF	ALT	QUAL	FILTER	INFO	q1	q2	q4	gene_id	start	stop	strand	snp_pos	upstream	downstream	sequence	variant	kasp_assay sequence
6	1434806	182517926	G	T	.	.	PR;ANN=T	synonymous_variant	LOW	LOC_Os06g03670.1	LOC_Os06g03670	1434730	1435857	+	575	cttcctctccatccccttcccgctcaaactcaaacaccaacaccttcttcctcttcttcttcttccagcagcagcaacacacactactgacatggagtac	acgagcaggaggagtacgcgacggtgacgtcggcgccgccgaagcggccggcggggaggaccaagttcagggagacgaggcacccggtgtaccgcggcgt	cttcctctccatccccttcccgctcaaactcaaacaccaacaccttcttcctcttcttcttcttccagcagcagcaacacacactactgacatggagtacGacgagcaggaggagtacgcgacggtgacgtcggcgccgccgaagcggccggcggggaggaccaagttcagggagacgaggcacccggtgtaccgcggcgt	[G/T]	cttcctctccatccccttcccgctcaaactcaaacaccaacaccttcttcctcttcttcttcttccagcagcagcaacacacactactgacatggagtac[G/T]acgagcaggaggagtacgcgacggtgacgtcggcgccgccgaagcggccggcggggaggaccaagttcagggagacgaggcacccggtgtaccgcggcgt
6	1434870	182517990	A	T	.	.	PR;ANN=T	missense_variant	MODERATE	LOC_Os06g03670.1	LOC_Os06g03670	1434730	1435857	+	639	ccagcagcagcaacacacactactgacatggagtactacgagcaggaggagtacgcgacggtgacgtcggcgccgccgaagcggccggcggggaggacca	gttcagggagacgaggcacccggtgtaccgcggcgtgcggcggcgggggcccgcggggcggtgggtgtgcgaggtcagggagcccaacaagaagtcccgc	ccagcagcagcaacacacactactgacatggagtactacgagcaggaggagtacgcgacggtgacgtcggcgccgccgaagcggccggcggggaggaccaAgttcagggagacgaggcacccggtgtaccgcggcgtgcggcggcgggggcccgcggggcggtgggtgtgcgaggtcagggagcccaacaagaagtcccgc	[A/T]	ccagcagcagcaacacacactactgacatggagtactacgagcaggaggagtacgcgacggtgacgtcggcgccgccgaagcggccggcggggaggacca[A/T]gttcagggagacgaggcacccggtgtaccgcggcgtgcggcggcgggggcccgcggggcggtgggtgtgcgaggtcagggagcccaacaagaagtcccgc
6	1435281	182518401	A	T	.	.	PR;ANN=T	missense_variant	MODERATE	LOC_Os06g03670.1	LOC_Os06g03670	1434730	1435857	+	1050	gccgcctccagctccgccgccgccgtcgaggcctccgccgccgccgcgcccgccatgatgatgcagtaccaggacgacatggcggcgacgccgtccagct	cgactacgcgtactacggcaacatggacttcgaccagccgtcctactactacgacgggatgggcggcggcggcgagtaccagagctggcagatggacggc	gccgcctccagctccgccgccgccgtcgaggcctccgccgccgccgcgcccgccatgatgatgcagtaccaggacgacatggcggcgacgccgtccagctAcgactacgcgtactacggcaacatggacttcgaccagccgtcctactactacgacgggatgggcggcggcggcgagtaccagagctggcagatggacggc	[A/T]	gccgcctccagctccgccgccgccgtcgaggcctccgccgccgccgcgcccgccatgatgatgcagtaccaggacgacatggcggcgacgccgtccagct[A/T]cgactacgcgtactacggcaacatggacttcgaccagccgtcctactactacgacgggatgggcggcggcggcgagtaccagagctggcagatggacggc
6	1435293	182518413	A	C	.	.	PR;ANN=C	missense_variant	MODERATE	LOC_Os06g03670.1	LOC_Os06g03670	1434730	1435857	+	1062	tccgccgccgccgtcgaggcctccgccgccgccgcgcccgccatgatgatgcagtaccaggacgacatggcggcgacgccgtccagctacgactacgcgt	ctacggcaacatggacttcgaccagccgtcctactactacgacgggatgggcggcggcggcgagtaccagagctggcagatggacggcgacgacgatggt	tccgccgccgccgtcgaggcctccgccgccgccgcgcccgccatgatgatgcagtaccaggacgacatggcggcgacgccgtccagctacgactacgcgtActacggcaacatggacttcgaccagccgtcctactactacgacgggatgggcggcggcggcgagtaccagagctggcagatggacggcgacgacgatggt	[A/C]	tccgccgccgccgtcgaggcctccgccgccgccgcgcccgccatgatgatgcagtaccaggacgacatggcggcgacgccgtccagctacgactacgcgt[A/C]ctacggcaacatggacttcgaccagccgtcctactactacgacgggatgggcggcggcggcgagtaccagagctggcagatggacggcgacgacgatggt
6	1435296	182518416	A	G	.	.	PR;ANN=G	missense_variant	MODERATE	LOC_Os06g03670.1	LOC_Os06g03670	1434730	1435857	+	1065	gccgccgccgtcgaggcctccgccgccgccgcgcccgccatgatgatgcagtaccaggacgacatggcggcgacgccgtccagctacgactacgcgtact	cggcaacatggacttcgaccagccgtcctactactacgacgggatgggcggcggcggcgagtaccagagctggcagatggacggcgacgacgatggtggc	gccgccgccgtcgaggcctccgccgccgccgcgcccgccatgatgatgcagtaccaggacgacatggcggcgacgccgtccagctacgactacgcgtactAcggcaacatggacttcgaccagccgtcctactactacgacgggatgggcggcggcggcgagtaccagagctggcagatggacggcgacgacgatggtggc	[A/G]	gccgccgccgtcgaggcctccgccgccgccgcgcccgccatgatgatgcagtaccaggacgacatggcggcgacgccgtccagctacgactacgcgtact[A/G]cggcaacatggacttcgaccagccgtcctactactacgacgggatgggcggcggcggcgagtaccagagctggcagatggacggcgacgacgatggtggc

## Sheet: Data 8
Supplementary Data 8: Candidate gene-based association analysis for identification of trait-associated genes with Drought Susceptibility Index (DSI)
SNP	Chr	Pos	P.value	MAF	nobs	H&B.P.Value	Effect	Gene_id
248265	1	248265	0.00159184	0.110276	399	0.73401	0.0924297	LOC_OS01G01420
1942950	1	1942950	0.000690431	0.0200501	399	0.593725	0.179473	LOC_OS01G04380
1945492	1	1945492	0.000743405	0.0162907	399	0.593725	0.179671	LOC_OS01G04380
1951031	1	1951031	0.000303849	0.214286	399	0.501398	0.100395	LOC_OS01G04380
1957273	1	1957273	0.000793917	0.241855	399	0.594882	0.0904183	LOC_OS01G04380
1959648	1	1959648	0.000167797	0.16416	399	0.501398	-0.159819	LOC_OS01G04380
1961293	1	1961293	0.00324032	0.246867	399	0.837354	0.0786243	LOC_OS01G04380
1966463	1	1966463	0.00380102	0.249373	399	0.837354	-0.0776337	LOC_OS01G04380
1971493	1	1971493	0.00312642	0.175439	399	0.837354	-0.0820345	LOC_OS01G04380
1982774	1	1982774	0.0025962	0.250627	399	0.837354	-0.0811542	LOC_OS01G04380
1989776	1	1989776	0.00425789	0.189223	399	0.837354	-0.0730147	LOC_OS01G04380
3763409	1	3763409	0.00310578	0.101504	399	0.837354	0.0880607	LOC_OS01G07810
21890509	1	21890509	0.00348277	0.0325815	399	0.837354	-0.143212	LOC_OS01G39020
25867245	1	25867245	0.000230782	0.0200501	399	0.501398	-0.172859	LOC_OS01G45550
31383721	1	31383721	0.00360796	0.0451128	399	0.837354	0.126713	LOC_OS01G54600
31386125	1	31386125	0.00374454	0.0451128	399	0.837354	0.142546	LOC_OS01G54600
31419179	1	31419179	0.000195963	0.0225564	399	0.501398	0.189104	LOC_OS01G54600
31421901	1	31421901	0.00392042	0.294486	399	0.837354	0.0645128	LOC_OS01G54600
33749572	1	33749572	0.00173796	0.018797	399	0.777463	0.142919	LOC_OS01G58420
33769354	1	33769354	0.00280938	0.359649	399	0.837354	0.134652	LOC_OS01G58420
35993707	1	35993707	0.00254728	0.110276	399	0.837354	-0.0690532	LOC_OS01G62200
37607687	1	37607687	0.00111782	0.075188	399	0.691944	-0.106258	LOC_OS01G64730
42744615	1	42744615	0.00249236	0.293233	399	0.837354	0.0576615	LOC_OS01G73770
42745245	1	42745245	0.00197951	0.142857	399	0.795932	0.0831357	LOC_OS01G73770
42745420	1	42745420	0.00258781	0.322055	399	0.837354	-0.0577038	LOC_OS01G73770
63400318	2	20129395	0.00493497	0.0977444	399	0.837354	0.0862133	LOC_OS02G33820
63418477	2	20147554	0.00120781	0.486216	399	0.691944	-0.0947307	LOC_OS02G33820
69786691	2	26515768	0.00373589	0.0175439	399	0.837354	0.166432	LOC_OS02G43970
69798939	2	26528016	0.00461959	0.0626566	399	0.837354	-0.0827833	LOC_OS02G43970
69857102	2	26586179	0.000102158	0.0213033	399	0.501398	-0.202781	LOC_OS02G43970
74465350	2	31194427	0.00107248	0.388471	399	0.691944	0.168047	LOC_OS02G52780
75554732	2	32283809	0.00106876	0.473684	399	0.691944	0.107884	LOC_OS02G52780
78609862	2	35338939	0.00265848	0.0977444	399	0.837354	-0.0807927	LOC_OS02G57720
78611877	2	35340954	0.00321483	0.0964912	399	0.837354	0.0796313	LOC_OS02G57720
78614979	2	35344056	0.000468057	0.244361	399	0.546435	0.110011	LOC_OS02G57720
78641521	2	35370598	0.00453063	0.0977444	399	0.837354	0.0671263	LOC_OS02G57720
78654012	2	35383089	0.000287303	0.265664	399	0.501398	-0.106159	LOC_OS02G57720
78658323	2	35387400	0.00431813	0.0739348	399	0.837354	-0.0855468	LOC_OS02G57720
78670446	2	35399523	0.00398657	0.293233	399	0.837354	0.0680303	LOC_OS02G57720
89057010	3	9848837	0.00419615	0.0313283	399	0.837354	-0.130936	LOC_OS03G17700
89459415	3	10251242	0.00257301	0.16416	399	0.837354	-0.109498	LOC_OS03G18360
89493920	3	10285747	0.000715145	0.126566	399	0.593725	0.085429	LOC_OS03G18360
90487293	3	11279120	0.000346038	0.223058	399	0.501398	0.121835	LOC_OS03G18360
90490238	3	11282065	1.97e-05	0.344612	399	0.295715	-0.128143	LOC_OS03G18360
90490305	3	11282132	0.000212629	0.220551	399	0.501398	-0.12566	LOC_OS03G18360
90491644	3	11283471	0.00306732	0.234336	399	0.837354	0.115574	LOC_OS03G18360
90493393	3	11285220	0.000585077	0.226817	399	0.58302	-0.120243	LOC_OS03G18360
90495942	3	11287769	0.00210013	0.245614	399	0.812256	0.113567	LOC_OS03G18360
90497296	3	11289123	0.00229812	0.350877	399	0.837354	-0.0874197	LOC_OS03G18360
90499416	3	11291243	0.000481213	0.353383	399	0.546435	-0.101	LOC_OS03G18360
90501766	3	11293593	0.00143745	0.357143	399	0.708424	0.0913401	LOC_OS03G18360
90507405	3	11299232	0.0046362	0.230576	399	0.837354	0.0904231	LOC_OS03G18360
90514789	3	11306616	0.00375113	0.235589	399	0.837354	-0.0954768	LOC_OS03G18360
90514870	3	11306697	0.000708756	0.35589	399	0.593725	-0.0968924	LOC_OS03G18360
90517131	3	11308958	0.00119944	0.354637	399	0.691944	0.0940874	LOC_OS03G18360
90519088	3	11310915	0.00469201	0.0601504	399	0.837354	-0.115928	LOC_OS03G20090
90525378	3	11317205	0.00450715	0.236842	399	0.837354	0.0987772	LOC_OS03G20090
90916208	3	11708035	0.00362341	0.246867	399	0.837354	0.097481	LOC_OS03G20680
90943425	3	11735252	0.00353711	0.239348	399	0.837354	-0.0974134	LOC_OS03G20680
103976320	3	24768147	0.00132808	0.0213033	399	0.691944	0.143468	LOC_OS03G44150
104046632	3	24838459	0.000326653	0.0162907	399	0.501398	0.197307	LOC_OS03G57240
111902882	3	32694709	0.00088452	0.0676692	399	0.63121	0.127529	LOC_OS03G57240
113336701	3	34128528	0.00432702	0.0137845	399	0.837354	-0.187812	LOC_OS03G60080
138758156	4	23136164	0.00355908	0.0526316	399	0.837354	0.0929344	LOC_OS04G39020
138759844	4	23137852	0.0032169	0.0313283	399	0.837354	0.121044	LOC_OS04G39020
138763158	4	23141166	0.00299339	0.0300752	399	0.837354	0.122032	LOC_OS04G39020
138764882	4	23142890	0.00274089	0.102757	399	0.837354	-0.0830003	LOC_OS04G39020
138765653	4	23143661	0.00355908	0.0526316	399	0.837354	0.0929344	LOC_OS04G39020
138766496	4	23144504	0.00434772	0.0275689	399	0.837354	-0.121893	LOC_OS04G39020
138770246	4	23148254	0.00300968	0.0288221	399	0.837354	0.123706	LOC_OS04G39020
138787122	4	23165130	0.00289263	0.0288221	399	0.837354	0.125436	LOC_OS04G39020
142201971	4	26579979	0.00319369	0.10401	399	0.837354	0.0814734	LOC_OS04G44820
144752423	4	29130431	0.00209728	0.0501253	399	0.812256	0.105674	LOC_OS04G48850
146629605	4	31007613	0.00446462	0.100251	399	0.837354	0.0702225	LOC_OS04G52240
146639089	4	31017097	0.00413093	0.0977444	399	0.837354	-0.0707707	LOC_OS04G52240
146672704	4	31050712	0.00317274	0.018797	399	0.837354	-0.156849	LOC_OS04G52240
146679731	4	31057739	3.66e-07	0.00626566	399	0.0109653	0.463081	LOC_OS04G52240
146680104	4	31058112	0.000528714	0.00501253	399	0.546435	-0.336898	LOC_OS04G52240
146682294	4	31060302	0.000715605	0.00877193	399	0.593725	-0.272325	LOC_OS04G52240
146685372	4	31063380	0.00215027	0.0075188	399	0.815796	0.260195	LOC_OS04G52240
146698673	4	31076681	0.00390902	0.00626566	399	0.837354	-0.2338	LOC_OS04G52240
146706701	4	31084709	0.00390902	0.00626566	399	0.837354	-0.2338	LOC_OS04G52240
146707875	4	31085883	5.7e-05	0.0037594	399	0.501398	-0.433897	LOC_OS04G52240
146709286	4	31087294	0.00390902	0.00626566	399	0.837354	0.2338	LOC_OS04G52240
146714760	4	31092768	0.00182608	0.00626566	399	0.790042	-0.239328	LOC_OS04G52240
150579220	4	34957228	0.00471281	0.0162907	399	0.837354	-0.137489	LOC_OS04G58810
156969629	5	5844943	0.00133901	0.0889724	399	0.691944	-0.078946	LOC_OS05G10670
157001972	5	5877286	0.00485719	0.348371	399	0.837354	-0.0551172	LOC_OS05G10670
157007415	5	5882729	0.00167301	0.471178	399	0.759752	0.0597738	LOC_OS05G10670
157007967	5	5883281	0.00211384	0.360902	399	0.812256	-0.0612377	LOC_OS05G10670
157011842	5	5887156	0.00337713	0.0839599	399	0.837354	-0.0745869	LOC_OS05G10670
157018836	5	5894150	0.00039372	0.0162907	399	0.536389	-0.193318	LOC_OS05G10670
158169366	5	7044680	0.00157513	0.0175439	399	0.73401	-0.156572	LOC_OS05G12260
158181204	5	7056518	0.00453792	0.0213033	399	0.837354	-0.127424	LOC_OS05G12260
158191518	5	7066832	0.00342431	0.018797	399	0.837354	0.138283	LOC_OS05G12260
178101283	5	26976597	0.00049347	0.00877193	399	0.546435	0.240969	LOC_OS05G46480
182474665	6	1391545	0.00373184	0.0075188	399	0.837354	-0.215322	LOC_OS06G03670
182494328	6	1411208	0.000758061	0.00626566	399	0.593725	0.299529	LOC_OS06G03670
182511100	6	1427980	0.00402315	0.0150376	399	0.837354	0.166214	LOC_OS06G03670
182655407	6	1572287	0.00199169	0.0137845	399	0.795932	-0.195053	LOC_OS06G03670
182688360	6	1605240	0.00112725	0.00626566	399	0.691944	0.256326	LOC_OS06G03670
182712465	6	1629345	0.00305712	0.0150376	399	0.837354	-0.193624	LOC_OS06G03670
186805560	6	5722440	0.00478636	0.0213033	399	0.837354	0.128865	LOC_OS06G10880
202569332	6	21486212	0.000241081	0.0275689	399	0.501398	-0.155485	LOC_OS06G36560
204931600	6	23848480	0.00184515	0.0137845	399	0.790042	0.174952	LOC_OS06G40150
204952968	6	23869848	0.00127587	0.448622	399	0.691944	-0.0532062	LOC_OS06G40150
204972277	6	23889157	0.00248767	0.219298	399	0.837354	-0.0602896	LOC_OS06G40150
204972299	6	23889179	0.0030728	0.155388	399	0.837354	-0.0676192	LOC_OS06G40150
204975842	6	23892722	0.00450013	0.14411	399	0.837354	0.0673854	LOC_OS06G40150
204980705	6	23897585	0.00480393	0.229323	399	0.837354	0.0897397	LOC_OS06G40150
204982089	6	23898969	0.00366345	0.230576	399	0.837354	0.0916793	LOC_OS06G40150
204988928	6	23905808	0.0014424	0.230576	399	0.708424	-0.0617442	LOC_OS06G40150
204989010	6	23905890	0.00131515	0.243108	399	0.691944	0.0943525	LOC_OS06G40150
204989545	6	23906425	0.00243329	0.142857	399	0.837354	0.0692397	LOC_OS06G40150
204991422	6	23908302	0.000351306	0.142857	399	0.501398	0.0854934	LOC_OS06G40150
204993942	6	23910822	0.00110324	0.14787	399	0.691944	-0.078232	LOC_OS06G40150
204994271	6	23911151	0.00132626	0.449875	399	0.691944	0.0714553	LOC_OS06G40150
204996095	6	23912975	0.000510868	0.260652	399	0.546435	0.0815781	LOC_OS06G40150
205006872	6	23923752	0.000143666	0.0100251	399	0.501398	0.242541	LOC_OS06G40150
205013981	6	23930861	0.00352429	0.100251	399	0.837354	-0.0876762	LOC_OS06G40150
205543419	6	24460299	7.71e-05	0.0137845	399	0.501398	0.226937	LOC_OS06G41010
208428991	6	27345871	0.0029663	0.4599	399	0.837354	0.0811763	LOC_OS06G45120
209141486	6	28058366	0.000292241	0.0125313	399	0.501398	-0.231791	LOC_OS06G46270
234510839	7	22178932	0.00182797	0.00501253	399	0.790042	0.306905	LOC_OS07G37090
234519940	7	22188033	0.00143896	0.00501253	399	0.708424	-0.320516	LOC_OS07G37090
234536615	7	22204708	0.00086497	0.00626566	399	0.63121	-0.30343	LOC_OS07G37090
234544107	7	22212200	0.00288248	0.00501253	399	0.837354	-0.293923	LOC_OS07G37090
234562199	7	22230292	0.000213028	0.0075188	399	0.501398	0.31675	LOC_OS07G37090
234563524	7	22231617	0.00356909	0.383459	399	0.837354	-0.0574367	LOC_OS07G37090
234599791	7	22267884	0.000456083	0.0075188	399	0.546435	0.299559	LOC_OS07G37090
262795334	8	20765806	0.00336715	0.389724	399	0.837354	-0.0813972	LOC_OS08G33370
262889116	8	20859588	0.00455022	0.388471	399	0.837354	-0.0833162	LOC_OS08G33370
264279616	8	22250088	0.000211571	0.0112782	399	0.501398	-0.217947	LOC_OS08G35240
264313870	8	22284342	0.000314952	0.0150376	399	0.501398	-0.194062	LOC_OS08G35240
285447952	9	14975402	0.0022565	0.00877193	399	0.837354	-0.201321	LOC_OS09G24990
286744413	9	16271863	0.00336838	0.056391	399	0.837354	0.0940952	LOC_OS09G24990
286752458	9	16279908	0.00154364	0.230576	399	0.73401	0.0694224	LOC_OS09G26840
286779639	9	16307089	0.00432906	0.0150376	399	0.837354	0.157607	LOC_OS09G26840
335862183	11	19169626	0.0030205	0.0112782	399	0.837354	-0.192183	LOC_OS11G32510
335876568	11	19184011	0.00227952	0.0112782	399	0.837354	0.199808	LOC_OS11G32510
335886122	11	19193565	0.00402117	0.018797	399	0.837354	0.145396	LOC_OS11G32520
335897125	11	19204568	0.00485883	0.0338346	399	0.837354	0.124922	LOC_OS11G32520
339167656	11	22475099	0.00146544	0.0300752	399	0.708424	-0.140426	LOC_OS11G37970
339176513	11	22483956	0.00194269	0.29198	399	0.795932	0.107693	LOC_OS11G37970
339176588	11	22484031	0.00131837	0.437343	399	0.691944	-0.0842953	LOC_OS11G37970
339183957	11	22491400	0.00284227	0.464912	399	0.837354	-0.0788189	LOC_OS11G37970
339188657	11	22496100	0.00383186	0.323308	399	0.837354	-0.0920737	LOC_OS11G37970
339196753	11	22504196	0.00273242	0.141604	399	0.837354	0.081576	LOC_OS11G37970
339201123	11	22508566	0.00117094	0.0200501	399	0.691944	0.158678	LOC_OS11G37970
339203440	11	22510883	0.000603017	0.093985	399	0.58302	0.0884833	LOC_OS11G37970
339209664	11	22517107	0.000731071	0.0200501	399	0.593725	-0.165772	LOC_OS11G37970
339247847	11	22555290	0.00430734	0.0238095	399	0.837354	0.128374	LOC_OS11G37970
345488447	11	28795890	0.00416511	0.196742	399	0.837354	-0.0583056	LOC_OS11G47809
345495896	11	28803339	0.0046968	0.203008	399	0.837354	-0.0586938	LOC_OS11G47809
345520882	11	28828325	0.00435538	0.210526	399	0.837354	-0.060268	LOC_OS11G47809
345662120	11	28969563	0.00479748	0.0200501	399	0.837354	0.13877	LOC_OS11G47809
345664597	11	28972040	0.00197817	0.018797	399	0.795932	0.156101	LOC_OS11G47809
345672444	11	28979887	0.000147845	0.0225564	399	0.501398	-0.179618	LOC_OS11G47809
345679594	11	28987037	0.00125696	0.0200501	399	0.691944	0.159691	LOC_OS11G47809
345683623	11	28991066	0.00197817	0.018797	399	0.795932	0.156101	LOC_OS11G47809
345692836	11	29000279	0.00103236	0.0175439	399	0.691944	0.17446	LOC_OS11G47809
345696561	11	29004004	0.00240694	0.0200501	399	0.837354	0.149481	LOC_OS11G47809
345698404	11	29005847	0.00248745	0.0802005	399	0.837354	0.103957	LOC_OS11G47809
369169616	12	23455953	0.00312574	0.126566	399	0.837354	-0.111008	LOC_OS12G38180
369995824	12	24282161	0.00282722	0.139098	399	0.837354	0.110637	LOC_OS12G38180
371526709	12	25813046	0.000524964	0.0551378	399	0.546435	-0.159627	LOC_OS12G41680
371541205	12	25827542	0.000772564	0.0075188	399	0.593725	-0.254734	LOC_OS12G41680
