# Supplementary material for: Superior haplotypes of key drought-responsive genes reveal opportunities for the development of climate-resilient rice varieties
Source: Commun Biol. 2024 Jan 12;7:89. doi: 10.1038/s42003-024-05769-7 (PMC10786901; doi:10.1038/s42003-024-05769-7)
Supplement: Supplementary file 4 — Supplementary Data 4 [file 42003_2024_5769_MOESM4_ESM.xlsx]

## Sheet: OsGSK1
Supplementary Data 4: Haplotype distribution and frequency range of 16 selected genes in the established subset of the 3K-RG panel
S.No	Designation	Haplotypes	Counts	Frequency (%)
1	IRIS-313-10020	H1	74	19.2
2	IRIS-313-10034
3	IRIS-313-10067
4	IRIS-313-10096
5	IRIS-313-10103
6	IRIS-313-10178
7	IRIS-313-10476
8	IRIS-313-10504
9	IRIS-313-10592
10	IRIS-313-10602
11	IRIS-313-10603
12	IRIS-313-10660
13	IRIS-313-10719
14	IRIS-313-10721
15	IRIS-313-10734
16	IRIS-313-10735
17	IRIS-313-10834
18	IRIS-313-10849
19	IRIS-313-10878
20	IRIS-313-10930
21	IRIS-313-10967
22	IRIS-313-10969
23	IRIS-313-10976
24	IRIS-313-11015
25	IRIS-313-11029
26	IRIS-313-11056
27	IRIS-313-11060
28	IRIS-313-11065
29	IRIS-313-11073
30	IRIS-313-11093
31	IRIS-313-11111
32	IRIS-313-11165
33	IRIS-313-11170
34	IRIS-313-11171
35	IRIS-313-11173
36	IRIS-313-11195
37	IRIS-313-11213
38	IRIS-313-11545
39	IRIS-313-11576
40	IRIS-313-11618
41	IRIS-313-11693
42	IRIS-313-11751
43	IRIS-313-11917
44	IRIS-313-11947
45	IRIS-313-11967
46	IRIS-313-12011
47	IRIS-313-12057
48	IRIS-313-12139
49	IRIS-313-12210
50	IRIS-313-12307
51	IRIS-313-12347
52	IRIS-313-7691
53	IRIS-313-7770
54	IRIS-313-7856
55	IRIS-313-8011
56	IRIS-313-8252
57	IRIS-313-8302
58	IRIS-313-8405
59	IRIS-313-8409
60	IRIS-313-8554
61	IRIS-313-8580
62	IRIS-313-8637
63	IRIS-313-8712
64	IRIS-313-8771
65	IRIS-313-8859
66	IRIS-313-8963
67	IRIS-313-9137
68	IRIS-313-9368
69	IRIS-313-9388
70	IRIS-313-9610
71	IRIS-313-9626
72	IRIS-313-9661
73	IRIS-313-9695
74	IRIS-313-9970
75	IRIS-313-10048	H2	44	11.4
76	IRIS-313-10078
77	IRIS-313-10094
78	IRIS-313-10380
79	IRIS-313-10477
80	IRIS-313-10549
81	IRIS-313-10736
82	IRIS-313-10737
83	IRIS-313-10752
84	IRIS-313-10867
85	IRIS-313-10892
86	IRIS-313-10900
87	IRIS-313-11037
88	IRIS-313-11047
89	IRIS-313-11048
90	IRIS-313-11164
91	IRIS-313-11322
92	IRIS-313-11462
93	IRIS-313-11653
94	IRIS-313-11655
95	IRIS-313-11691
96	IRIS-313-11712
97	IRIS-313-11735
98	IRIS-313-11744
99	IRIS-313-11746
100	IRIS-313-11748
101	IRIS-313-11802
102	IRIS-313-11809
103	IRIS-313-11924
104	IRIS-313-12065
105	IRIS-313-12129
106	IRIS-313-12200
107	IRIS-313-12236
108	IRIS-313-12257
109	IRIS-313-12275
110	IRIS-313-12312
111	IRIS-313-8342
112	IRIS-313-8444
113	IRIS-313-9048
114	IRIS-313-9204
115	IRIS-313-9366
116	IRIS-313-9375
117	IRIS-313-9422
118	IRIS-313-9917
119	IRIS-313-10007	H3	215	55.9
120	IRIS-313-10010
121	IRIS-313-10040
122	IRIS-313-10061
123	IRIS-313-10071
124	IRIS-313-10073
125	IRIS-313-10080
126	IRIS-313-10083
127	IRIS-313-10119
128	IRIS-313-10400
129	IRIS-313-10453
130	IRIS-313-10513
131	IRIS-313-10558
132	IRIS-313-10562
133	IRIS-313-10569
134	IRIS-313-10619
135	IRIS-313-10628
136	IRIS-313-10640
137	IRIS-313-10642
138	IRIS-313-10654
139	IRIS-313-10655
140	IRIS-313-10666
141	IRIS-313-10668
142	IRIS-313-10676
143	IRIS-313-10677
144	IRIS-313-10681
145	IRIS-313-10776
146	IRIS-313-10836
147	IRIS-313-10837
148	IRIS-313-10839
149	IRIS-313-10845
150	IRIS-313-10859
151	IRIS-313-10863
152	IRIS-313-10921
153	IRIS-313-10985
154	IRIS-313-11076
155	IRIS-313-11082
156	IRIS-313-11120
157	IRIS-313-11133
158	IRIS-313-11167
159	IRIS-313-11175
160	IRIS-313-11199
161	IRIS-313-11212
162	IRIS-313-11224
163	IRIS-313-11264
164	IRIS-313-11303
165	IRIS-313-11338
166	IRIS-313-11345
167	IRIS-313-11354
168	IRIS-313-11381
169	IRIS-313-11392
170	IRIS-313-11408
171	IRIS-313-11409
172	IRIS-313-11411
173	IRIS-313-11443
174	IRIS-313-11446
175	IRIS-313-11447
176	IRIS-313-11451
177	IRIS-313-11458
178	IRIS-313-11479
179	IRIS-313-11521
180	IRIS-313-11580
181	IRIS-313-11586
182	IRIS-313-11597
183	IRIS-313-11600
184	IRIS-313-11627
185	IRIS-313-11630
186	IRIS-313-11642
187	IRIS-313-11645
188	IRIS-313-11652
189	IRIS-313-11672
190	IRIS-313-11676
191	IRIS-313-11677
192	IRIS-313-11728
193	IRIS-313-11730
194	IRIS-313-11732
195	IRIS-313-11738
196	IRIS-313-11743
197	IRIS-313-11786
198	IRIS-313-11813
199	IRIS-313-11819
200	IRIS-313-11820
201	IRIS-313-11824
202	IRIS-313-11826
203	IRIS-313-11853
204	IRIS-313-11856
205	IRIS-313-11878
206	IRIS-313-11899
207	IRIS-313-11919
208	IRIS-313-11973
209	IRIS-313-11974
210	IRIS-313-11992
211	IRIS-313-11997
212	IRIS-313-12003
213	IRIS-313-12093
214	IRIS-313-12127
215	IRIS-313-12130
216	IRIS-313-12133
217	IRIS-313-12182
218	IRIS-313-12185
219	IRIS-313-12194
220	IRIS-313-12207
221	IRIS-313-12234
222	IRIS-313-12268
223	IRIS-313-12305
224	IRIS-313-12309
225	IRIS-313-12334
226	IRIS-313-15905
227	IRIS-313-7668
228	IRIS-313-7681
229	IRIS-313-7909
230	IRIS-313-7914
231	IRIS-313-7922
232	IRIS-313-8025
233	IRIS-313-8032
234	IRIS-313-8033
235	IRIS-313-8048
236	IRIS-313-8050
237	IRIS-313-8052
238	IRIS-313-8053
239	IRIS-313-8057
240	IRIS-313-8061
241	IRIS-313-8065
242	IRIS-313-8075
243	IRIS-313-8099
244	IRIS-313-8109
245	IRIS-313-8116
246	IRIS-313-8123
247	IRIS-313-8125
248	IRIS-313-8128
249	IRIS-313-8134
250	IRIS-313-8135
251	IRIS-313-8139
252	IRIS-313-8141
253	IRIS-313-8142
254	IRIS-313-8143
255	IRIS-313-8147
256	IRIS-313-8148
257	IRIS-313-8149
258	IRIS-313-8151
259	IRIS-313-8154
260	IRIS-313-8165
261	IRIS-313-8166
262	IRIS-313-8167
263	IRIS-313-8168
264	IRIS-313-8171
265	IRIS-313-8172
266	IRIS-313-8185
267	IRIS-313-8195
268	IRIS-313-8200
269	IRIS-313-8208
270	IRIS-313-8213
271	IRIS-313-8214
272	IRIS-313-8244
273	IRIS-313-8256
274	IRIS-313-8305
275	IRIS-313-8332
276	IRIS-313-8385
277	IRIS-313-8474
278	IRIS-313-8485
279	IRIS-313-8509
280	IRIS-313-8530
281	IRIS-313-8559
282	IRIS-313-8568
283	IRIS-313-8571
284	IRIS-313-8585
285	IRIS-313-8631
286	IRIS-313-8638
287	IRIS-313-8647
288	IRIS-313-8731
289	IRIS-313-8747
290	IRIS-313-8796
291	IRIS-313-8856
292	IRIS-313-8920
293	IRIS-313-8927
294	IRIS-313-8946
295	IRIS-313-8988
296	IRIS-313-8999
297	IRIS-313-9081
298	IRIS-313-9083
299	IRIS-313-9114
300	IRIS-313-9140
301	IRIS-313-9182
302	IRIS-313-9287
303	IRIS-313-9363
304	IRIS-313-9403
305	IRIS-313-9424
306	IRIS-313-9429
307	IRIS-313-9461
308	IRIS-313-9468
309	IRIS-313-9484
310	IRIS-313-9492
311	IRIS-313-9523
312	IRIS-313-9547
313	IRIS-313-9557
314	IRIS-313-9560
315	IRIS-313-9593
316	IRIS-313-9602
317	IRIS-313-9698
318	IRIS-313-9725
319	IRIS-313-9732
320	IRIS-313-9769
321	IRIS-313-9774
322	IRIS-313-9782
323	IRIS-313-9789
324	IRIS-313-9790
325	IRIS-313-9813
326	IRIS-313-9838
327	IRIS-313-9884
328	IRIS-313-9887
329	IRIS-313-9937
330	IRIS-313-9949
331	IRIS-313-9961
332	IRIS-313-9964
333	IRIS-313-9980
334	IRIS-313-10077	H4	13.2	51
335	IRIS-313-10170
336	IRIS-313-10189
337	IRIS-313-10190
338	IRIS-313-10349
339	IRIS-313-10450
340	IRIS-313-10458
341	IRIS-313-10544
342	IRIS-313-10561
343	IRIS-313-10675
344	IRIS-313-10678
345	IRIS-313-10847
346	IRIS-313-10885
347	IRIS-313-10932
348	IRIS-313-10968
349	IRIS-313-11039
350	IRIS-313-11085
351	IRIS-313-11157
352	IRIS-313-11197
353	IRIS-313-11267
354	IRIS-313-11281
355	IRIS-313-11752
356	IRIS-313-11753
357	IRIS-313-11782
358	IRIS-313-11804
359	IRIS-313-11859
360	IRIS-313-11871
361	IRIS-313-11877
362	IRIS-313-11881
363	IRIS-313-11884
364	IRIS-313-11943
365	IRIS-313-11965
366	IRIS-313-11968
367	IRIS-313-12050
368	IRIS-313-12190
369	IRIS-313-12222
370	IRIS-313-12329
371	IRIS-313-7690
372	IRIS-313-7793
373	IRIS-313-8215
374	IRIS-313-8435
375	IRIS-313-8454
376	IRIS-313-8603
377	IRIS-313-8982
378	IRIS-313-8986
379	IRIS-313-9111
380	IRIS-313-9139
381	IRIS-313-9505
382	IRIS-313-9551
383	IRIS-313-9727
384	IRIS-313-9822

## Sheet: OsDSR2
S.No	Designation	Haplotype	Counts	Frequency (%)
1	IRIS-313-10061	H1	122	31
2	IRIS-313-10067
3	IRIS-313-10071
4	IRIS-313-10073
5	IRIS-313-10078
6	IRIS-313-10080
7	IRIS-313-10083
8	IRIS-313-10094
9	IRIS-313-10096
10	IRIS-313-10119
11	IRIS-313-10453
12	IRIS-313-10558
13	IRIS-313-10562
14	IRIS-313-10569
15	IRIS-313-10619
16	IRIS-313-10642
17	IRIS-313-10660
18	IRIS-313-10677
19	IRIS-313-10752
20	IRIS-313-10776
21	IRIS-313-10834
22	IRIS-313-10837
23	IRIS-313-10839
24	IRIS-313-10867
25	IRIS-313-10967
26	IRIS-313-11073
27	IRIS-313-11093
28	IRIS-313-11195
29	IRIS-313-11586
30	IRIS-313-11652
31	IRIS-313-11653
32	IRIS-313-11655
33	IRIS-313-11672
34	IRIS-313-11691
35	IRIS-313-11924
36	IRIS-313-11973
37	IRIS-313-12003
38	IRIS-313-12129
39	IRIS-313-12200
40	IRIS-313-12257
41	IRIS-313-12307
42	IRIS-313-12312
43	IRIS-313-12347
44	IRIS-313-15905
45	IRIS-313-7668
46	IRIS-313-7856
47	IRIS-313-7909
48	IRIS-313-7914
49	IRIS-313-7922
50	IRIS-313-8011
51	IRIS-313-8025
52	IRIS-313-8032
53	IRIS-313-8033
54	IRIS-313-8048
55	IRIS-313-8050
56	IRIS-313-8052
57	IRIS-313-8053
58	IRIS-313-8057
59	IRIS-313-8061
60	IRIS-313-8065
61	IRIS-313-8075
62	IRIS-313-8099
63	IRIS-313-8109
64	IRIS-313-8116
65	IRIS-313-8123
66	IRIS-313-8125
67	IRIS-313-8128
68	IRIS-313-8134
69	IRIS-313-8135
70	IRIS-313-8139
71	IRIS-313-8141
72	IRIS-313-8142
73	IRIS-313-8143
74	IRIS-313-8147
75	IRIS-313-8148
76	IRIS-313-8149
77	IRIS-313-8151
78	IRIS-313-8154
79	IRIS-313-8165
80	IRIS-313-8166
81	IRIS-313-8167
82	IRIS-313-8168
83	IRIS-313-8171
84	IRIS-313-8185
85	IRIS-313-8195
86	IRIS-313-8200
87	IRIS-313-8208
88	IRIS-313-8213
89	IRIS-313-8214
90	IRIS-313-8256
91	IRIS-313-8302
92	IRIS-313-8444
93	IRIS-313-8580
94	IRIS-313-8637
95	IRIS-313-8712
96	IRIS-313-8856
97	IRIS-313-8927
98	IRIS-313-8999
99	IRIS-313-9048
100	IRIS-313-9081
101	IRIS-313-9140
102	IRIS-313-9363
103	IRIS-313-9366
104	IRIS-313-9375
105	IRIS-313-9468
106	IRIS-313-9523
107	IRIS-313-9698
108	IRIS-313-9725
109	IRIS-313-9769
110	IRIS-313-9774
111	IRIS-313-9782
112	IRIS-313-9789
113	IRIS-313-9790
114	IRIS-313-9813
115	IRIS-313-9838
116	IRIS-313-9884
117	IRIS-313-9887
118	IRIS-313-9937
119	IRIS-313-9949
120	IRIS-313-9961
121	IRIS-313-9964
122	IRIS-313-9980
123	IRIS-313-10007	H2	84	21.3
124	IRIS-313-10034
125	IRIS-313-10040
126	IRIS-313-10170
127	IRIS-313-10349
128	IRIS-313-10380
129	IRIS-313-10400
130	IRIS-313-10504
131	IRIS-313-10640
132	IRIS-313-10668
133	IRIS-313-10734
134	IRIS-313-10849
135	IRIS-313-10878
136	IRIS-313-10885
137	IRIS-313-10985
138	IRIS-313-11029
139	IRIS-313-11065
140	IRIS-313-11076
141	IRIS-313-11082
142	IRIS-313-11111
143	IRIS-313-11120
144	IRIS-313-11133
145	IRIS-313-11165
146	IRIS-313-11167
147	IRIS-313-11171
148	IRIS-313-11213
149	IRIS-313-11354
150	IRIS-313-11392
151	IRIS-313-11408
152	IRIS-313-11411
153	IRIS-313-11545
154	IRIS-313-11576
155	IRIS-313-11693
156	IRIS-313-11735
157	IRIS-313-11738
158	IRIS-313-11743
159	IRIS-313-11786
160	IRIS-313-11826
161	IRIS-313-11853
162	IRIS-313-11856
163	IRIS-313-11884
164	IRIS-313-11894
165	IRIS-313-11943
166	IRIS-313-11974
167	IRIS-313-12011
168	IRIS-313-12130
169	IRIS-313-12133
170	IRIS-313-12207
171	IRIS-313-12222
172	IRIS-313-12234
173	IRIS-313-12329
174	IRIS-313-7690
175	IRIS-313-7778
176	IRIS-313-8215
177	IRIS-313-8252
178	IRIS-313-8268
179	IRIS-313-8342
180	IRIS-313-8385
181	IRIS-313-8409
182	IRIS-313-8435
183	IRIS-313-8474
184	IRIS-313-8485
185	IRIS-313-8554
186	IRIS-313-8559
187	IRIS-313-8603
188	IRIS-313-8647
189	IRIS-313-8731
190	IRIS-313-8747
191	IRIS-313-8771
192	IRIS-313-8859
193	IRIS-313-8963
194	IRIS-313-9083
195	IRIS-313-9111
196	IRIS-313-9137
197	IRIS-313-9139
198	IRIS-313-9368
199	IRIS-313-9424
200	IRIS-313-9461
201	IRIS-313-9484
202	IRIS-313-9557
203	IRIS-313-9602
204	IRIS-313-9626
205	IRIS-313-9695
206	IRIS-313-9727
207	IRIS-313-10010	H3	187	47.5
208	IRIS-313-10020
209	IRIS-313-10048
210	IRIS-313-10077
211	IRIS-313-10103
212	IRIS-313-10178
213	IRIS-313-10189
214	IRIS-313-10190
215	IRIS-313-10441
216	IRIS-313-10450
217	IRIS-313-10458
218	IRIS-313-10476
219	IRIS-313-10477
220	IRIS-313-10513
221	IRIS-313-10544
222	IRIS-313-10549
223	IRIS-313-10561
224	IRIS-313-10592
225	IRIS-313-10602
226	IRIS-313-10603
227	IRIS-313-10628
228	IRIS-313-10654
229	IRIS-313-10655
230	IRIS-313-10666
231	IRIS-313-10675
232	IRIS-313-10678
233	IRIS-313-10681
234	IRIS-313-10719
235	IRIS-313-10721
236	IRIS-313-10735
237	IRIS-313-10736
238	IRIS-313-10737
239	IRIS-313-10836
240	IRIS-313-10845
241	IRIS-313-10847
242	IRIS-313-10859
243	IRIS-313-10863
244	IRIS-313-10892
245	IRIS-313-10900
246	IRIS-313-10921
247	IRIS-313-10930
248	IRIS-313-10932
249	IRIS-313-10968
250	IRIS-313-10969
251	IRIS-313-10976
252	IRIS-313-11015
253	IRIS-313-11033
254	IRIS-313-11037
255	IRIS-313-11039
256	IRIS-313-11047
257	IRIS-313-11048
258	IRIS-313-11056
259	IRIS-313-11060
260	IRIS-313-11085
261	IRIS-313-11164
262	IRIS-313-11170
263	IRIS-313-11173
264	IRIS-313-11175
265	IRIS-313-11176
266	IRIS-313-11197
267	IRIS-313-11199
268	IRIS-313-11212
269	IRIS-313-11224
270	IRIS-313-11264
271	IRIS-313-11267
272	IRIS-313-11281
273	IRIS-313-11303
274	IRIS-313-11322
275	IRIS-313-11338
276	IRIS-313-11345
277	IRIS-313-11381
278	IRIS-313-11409
279	IRIS-313-11443
280	IRIS-313-11446
281	IRIS-313-11447
282	IRIS-313-11451
283	IRIS-313-11458
284	IRIS-313-11462
285	IRIS-313-11521
286	IRIS-313-11580
287	IRIS-313-11597
288	IRIS-313-11600
289	IRIS-313-11618
290	IRIS-313-11627
291	IRIS-313-11630
292	IRIS-313-11642
293	IRIS-313-11645
294	IRIS-313-11676
295	IRIS-313-11677
296	IRIS-313-11712
297	IRIS-313-11728
298	IRIS-313-11730
299	IRIS-313-11732
300	IRIS-313-11744
301	IRIS-313-11746
302	IRIS-313-11748
303	IRIS-313-11751
304	IRIS-313-11752
305	IRIS-313-11753
306	IRIS-313-11782
307	IRIS-313-11802
308	IRIS-313-11804
309	IRIS-313-11809
310	IRIS-313-11813
311	IRIS-313-11819
312	IRIS-313-11820
313	IRIS-313-11824
314	IRIS-313-11835
315	IRIS-313-11859
316	IRIS-313-11871
317	IRIS-313-11877
318	IRIS-313-11878
319	IRIS-313-11881
320	IRIS-313-11899
321	IRIS-313-11917
322	IRIS-313-11918
323	IRIS-313-11919
324	IRIS-313-11947
325	IRIS-313-11965
326	IRIS-313-11967
327	IRIS-313-11968
328	IRIS-313-11992
329	IRIS-313-11997
330	IRIS-313-12050
331	IRIS-313-12057
332	IRIS-313-12065
333	IRIS-313-12093
334	IRIS-313-12127
335	IRIS-313-12139
336	IRIS-313-12182
337	IRIS-313-12185
338	IRIS-313-12190
339	IRIS-313-12194
340	IRIS-313-12210
341	IRIS-313-12236
342	IRIS-313-12268
343	IRIS-313-12275
344	IRIS-313-12305
345	IRIS-313-12309
346	IRIS-313-12334
347	IRIS-313-7681
348	IRIS-313-7691
349	IRIS-313-7770
350	IRIS-313-7793
351	IRIS-313-8172
352	IRIS-313-8244
353	IRIS-313-8305
354	IRIS-313-8332
355	IRIS-313-8405
356	IRIS-313-8454
357	IRIS-313-8509
358	IRIS-313-8530
359	IRIS-313-8568
360	IRIS-313-8571
361	IRIS-313-8585
362	IRIS-313-8631
363	IRIS-313-8638
364	IRIS-313-8796
365	IRIS-313-8920
366	IRIS-313-8946
367	IRIS-313-8982
368	IRIS-313-8986
369	IRIS-313-8988
370	IRIS-313-9114
371	IRIS-313-9120
372	IRIS-313-9182
373	IRIS-313-9204
374	IRIS-313-9281
375	IRIS-313-9287
376	IRIS-313-9388
377	IRIS-313-9403
378	IRIS-313-9422
379	IRIS-313-9429
380	IRIS-313-9492
381	IRIS-313-9505
382	IRIS-313-9547
383	IRIS-313-9551
384	IRIS-313-9560
385	IRIS-313-9593
386	IRIS-313-9610
387	IRIS-313-9661
388	IRIS-313-9732
389	IRIS-313-9783
390	IRIS-313-9822
391	IRIS-313-9917
392	IRIS-313-9926
393	IRIS-313-9970

## Sheet: ASR3
S.No	Designation	Hapkotype	Counts	Frequency (%)
1	IRIS-313-7668	H10	3	0.75
2	IRIS-313-7681
3	IRIS-313-7690
4	IRIS-313-10504	H109	3	0.75
5	IRIS-313-11133
6	IRIS-313-11167
7	IRIS-313-10969	H111	5	1.2
8	IRIS-313-11015
9	IRIS-313-11037
10	IRIS-313-11047
11	IRIS-313-11056
12	IRIS-313-10476	H112	19	4.7
13	IRIS-313-10847
14	IRIS-313-10859
15	IRIS-313-10863
16	IRIS-313-10968
17	IRIS-313-11039
18	IRIS-313-11085
19	IRIS-313-11165
20	IRIS-313-11786
21	IRIS-313-11802
22	IRIS-313-11813
23	IRIS-313-11819
24	IRIS-313-11820
25	IRIS-313-11824
26	IRIS-313-11947
27	IRIS-313-11968
28	IRIS-313-12057
29	IRIS-313-8057
30	IRIS-313-8215
31	IRIS-313-10441	H120	4	1
32	IRIS-313-11408
33	IRIS-313-11746
34	IRIS-313-11943
35	IRIS-313-10544	H122	50	12.5
36	IRIS-313-10558
37	IRIS-313-10562
38	IRIS-313-10569
39	IRIS-313-10619
40	IRIS-313-10642
41	IRIS-313-10660
42	IRIS-313-10677
43	IRIS-313-10734
44	IRIS-313-10735
45	IRIS-313-10736
46	IRIS-313-10737
47	IRIS-313-10752
48	IRIS-313-10776
49	IRIS-313-11195
50	IRIS-313-11451
51	IRIS-313-11462
52	IRIS-313-11479
53	IRIS-313-11586
54	IRIS-313-11627
55	IRIS-313-11630
56	IRIS-313-11652
57	IRIS-313-11653
58	IRIS-313-11672
59	IRIS-313-11743
60	IRIS-313-11871
61	IRIS-313-11917
62	IRIS-313-11924
63	IRIS-313-8712
64	IRIS-313-8747
65	IRIS-313-8796
66	IRIS-313-8856
67	IRIS-313-8859
68	IRIS-313-8927
69	IRIS-313-9769
70	IRIS-313-9774
71	IRIS-313-9782
72	IRIS-313-9783
73	IRIS-313-9789
74	IRIS-313-9790
75	IRIS-313-9813
76	IRIS-313-9822
77	IRIS-313-9838
78	IRIS-313-9884
79	IRIS-313-9887
80	IRIS-313-9937
81	IRIS-313-9949
82	IRIS-313-9961
83	IRIS-313-9964
84	IRIS-313-9980
85	IRIS-313-11354	H125	6	1.5
86	IRIS-313-11409
87	IRIS-313-11446
88	IRIS-313-11881
89	IRIS-313-11918
90	IRIS-313-9970
91	IRIS-313-10067	H126	11	2.7
92	IRIS-313-10071
93	IRIS-313-10073
94	IRIS-313-10078
95	IRIS-313-10080
96	IRIS-313-10083
97	IRIS-313-10094
98	IRIS-313-10096
99	IRIS-313-10119
100	IRIS-313-10178
101	IRIS-313-10190
102	IRIS-313-10561	H130	3	0.75
103	IRIS-313-10592
104	IRIS-313-10602
105	IRIS-313-10458	H131	20	5
106	IRIS-313-10628
107	IRIS-313-10640
108	IRIS-313-10654
109	IRIS-313-10676
110	IRIS-313-10681
111	IRIS-313-10719
112	IRIS-313-11197
113	IRIS-313-11224
114	IRIS-313-11264
115	IRIS-313-11303
116	IRIS-313-11447
117	IRIS-313-11600
118	IRIS-313-11676
119	IRIS-313-11735
120	IRIS-313-11853
121	IRIS-313-11859
122	IRIS-313-11899
123	IRIS-313-8920
124	IRIS-313-8946
125	IRIS-313-11322	H140	3	0.75
126	IRIS-313-11458
127	IRIS-313-11618
128	IRIS-313-10668	H147	4	1
129	IRIS-313-11212
130	IRIS-313-11545
131	IRIS-313-11576
132	IRIS-313-10603	H152	5	1.2
133	IRIS-313-10721
134	IRIS-313-11213
135	IRIS-313-11521
136	IRIS-313-11712
137	IRIS-313-10655	H153	29	7.2
138	IRIS-313-10678
139	IRIS-313-11267
140	IRIS-313-11281
141	IRIS-313-11338
142	IRIS-313-11345
143	IRIS-313-11392
144	IRIS-313-11443
145	IRIS-313-11597
146	IRIS-313-11642
147	IRIS-313-11645
148	IRIS-313-11677
149	IRIS-313-11693
150	IRIS-313-11728
151	IRIS-313-11730
152	IRIS-313-11732
153	IRIS-313-11738
154	IRIS-313-11744
155	IRIS-313-11748
156	IRIS-313-11751
157	IRIS-313-11752
158	IRIS-313-11753
159	IRIS-313-11835
160	IRIS-313-11856
161	IRIS-313-11877
162	IRIS-313-11878
163	IRIS-313-11919
164	IRIS-313-9917
165	IRIS-313-9926
166	IRIS-313-10976	H171	4	2.2
167	IRIS-313-11973
168	IRIS-313-12003
169	IRIS-313-12065
170	IRIS-313-12334	H19	3	0.75
171	IRIS-313-7691
172	IRIS-313-7793
173	IRIS-313-12329	H4	9	2.2
174	IRIS-313-12347
175	IRIS-313-15905
176	IRIS-313-7856
177	IRIS-313-7909
178	IRIS-313-7914
179	IRIS-313-7922
180	IRIS-313-8011
181	IRIS-313-8025
182	IRIS-313-12190	H43	6	1.5
183	IRIS-313-12194
184	IRIS-313-8409
185	IRIS-313-8509
186	IRIS-313-8585
187	IRIS-313-8631
188	IRIS-313-12129	H44	13	3.2
189	IRIS-313-12139
190	IRIS-313-12200
191	IRIS-313-12257
192	IRIS-313-12307
193	IRIS-313-12312
194	IRIS-313-8342
195	IRIS-313-8385
196	IRIS-313-8435
197	IRIS-313-8444
198	IRIS-313-8554
199	IRIS-313-8580
200	IRIS-313-8637
201	IRIS-313-12210	H47	3	0.75
202	IRIS-313-12309
203	IRIS-313-8474
204	IRIS-313-12093	H54	5	1.2
205	IRIS-313-12207
206	IRIS-313-12268
207	IRIS-313-12275
208	IRIS-313-8571
209	IRIS-313-12127	H60	13	3.2
210	IRIS-313-12130
211	IRIS-313-12185
212	IRIS-313-12222
213	IRIS-313-12234
214	IRIS-313-12236
215	IRIS-313-12305
216	IRIS-313-8305
217	IRIS-313-8332
218	IRIS-313-8454
219	IRIS-313-8530
220	IRIS-313-8568
221	IRIS-313-8986
222	IRIS-313-8999	H66	17	4.2
223	IRIS-313-9081
224	IRIS-313-9083
225	IRIS-313-9111
226	IRIS-313-9120
227	IRIS-313-9137
228	IRIS-313-9140
229	IRIS-313-9363
230	IRIS-313-9366
231	IRIS-313-9375
232	IRIS-313-9468
233	IRIS-313-9523
234	IRIS-313-9610
235	IRIS-313-9698
236	IRIS-313-9725
237	IRIS-313-9727
238	IRIS-313-9732
239	IRIS-313-9114	H72	4	1
240	IRIS-313-9281
241	IRIS-313-9424
242	IRIS-313-9429
243	IRIS-313-8963	H81	8	2
244	IRIS-313-8988
245	IRIS-313-9182
246	IRIS-313-9287
247	IRIS-313-9492
248	IRIS-313-9547
249	IRIS-313-9593
250	IRIS-313-9602
251	IRIS-313-11033	H86	3	0.75
252	IRIS-313-11171
253	IRIS-313-11176
254	IRIS-313-11060	H88	3	0.75
255	IRIS-313-11170
256	IRIS-313-11173
257	IRIS-313-10836	H89	4	1
258	IRIS-313-10985
259	IRIS-313-11967
260	IRIS-313-8244
261	IRIS-313-10453	H91	52	13
262	IRIS-313-10834
263	IRIS-313-10837
264	IRIS-313-10839
265	IRIS-313-10878
266	IRIS-313-10892
267	IRIS-313-10967
268	IRIS-313-11073
269	IRIS-313-11092
270	IRIS-313-11093
271	IRIS-313-11157
272	IRIS-313-11804
273	IRIS-313-11809
274	IRIS-313-11826
275	IRIS-313-8032
276	IRIS-313-8033
277	IRIS-313-8048
278	IRIS-313-8050
279	IRIS-313-8052
280	IRIS-313-8053
281	IRIS-313-8061
282	IRIS-313-8065
283	IRIS-313-8075
284	IRIS-313-8099
285	IRIS-313-8109
286	IRIS-313-8116
287	IRIS-313-8123
288	IRIS-313-8125
289	IRIS-313-8134
290	IRIS-313-8135
291	IRIS-313-8139
292	IRIS-313-8141
293	IRIS-313-8142
294	IRIS-313-8143
295	IRIS-313-8147
296	IRIS-313-8148
297	IRIS-313-8149
298	IRIS-313-8151
299	IRIS-313-8154
300	IRIS-313-8165
301	IRIS-313-8166
302	IRIS-313-8167
303	IRIS-313-8168
304	IRIS-313-8171
305	IRIS-313-8172
306	IRIS-313-8185
307	IRIS-313-8195
308	IRIS-313-8200
309	IRIS-313-8208
310	IRIS-313-8213
311	IRIS-313-8214
312	IRIS-313-8268
313	IRIS-313-10849	H93	4	1
314	IRIS-313-11029
315	IRIS-313-11111
316	IRIS-313-11175
317	IRIS-313-10845	H98	3	0.75
318	IRIS-313-11048
319	IRIS-313-11164
320	IRIS-313-10450	H99	11	2.7
321	IRIS-313-10477
322	IRIS-313-10513
323	IRIS-313-10666
324	IRIS-313-10885
325	IRIS-313-10932
326	IRIS-313-11076
327	IRIS-313-11082
328	IRIS-313-11199
329	IRIS-313-11992
330	IRIS-313-12050

## Sheet: OsDREB1F
S.No	Designation	Haplotype	Counts	Frequency (%)
1	IRIS_313-11443	H1	399	100
2	IRIS_313-9602
3	IRIS_313-8603
4	IRIS_313-11744
5	IRIS_313-8982
6	IRIS_313-10885
7	IRIS_313-7681
8	IRIS_313-12065
9	IRIS_313-10034
10	IRIS_313-11735
11	IRIS_313-9926
12	IRIS_313-8167
13	IRIS_313-9429
14	IRIS_313-8053
15	IRIS_313-10048
16	IRIS_313-7668
17	IRIS_313-10666
18	IRIS_313-8195
19	IRIS_313-9114
20	IRIS_313-9120
21	IRIS_313-11447
22	IRIS_313-11033
23	IRIS_313-12329
24	IRIS_313-9774
25	IRIS_313-11264
26	IRIS_313-9783
27	IRIS_313-8585
28	IRIS_313-11338
29	IRIS_313-11545
30	IRIS_313-7778
31	IRIS_313-12268
32	IRIS_313-11751
33	IRIS_313-10453
34	IRIS_313-11085
35	IRIS_313-10675
36	IRIS_313-10562
37	IRIS_313-10007
38	IRIS_313-12185
39	IRIS_313-10119
40	IRIS_313-10676
41	IRIS_313-12182
42	IRIS_313-9404
43	IRIS_313-12057
44	IRIS_313-8405
45	IRIS_313-11967
46	IRIS_313-8166
47	IRIS_313-8946
48	IRIS_313-10847
49	IRIS_313-8986
50	IRIS_313-8215
51	IRIS_313-8048
52	IRIS_313-8172
53	IRIS_313-7690
54	IRIS_313-10096
55	IRIS_313-9484
56	IRIS_313-11894
57	IRIS_313-8116
58	IRIS_313-12190
59	IRIS_313-10859
60	IRIS_313-9182
61	IRIS_313-10077
62	IRIS_313-11899
63	IRIS_313-12050
64	IRIS_313-11303
65	IRIS_313-9980
66	IRIS_313-9366
67	IRIS_313-8409
68	IRIS_313-11947
69	IRIS_313-10477
70	IRIS_313-10061
71	IRIS_313-10655
72	IRIS_313-8256
73	IRIS_313-8154
74	IRIS_313-8168
75	IRIS_313-12275
76	IRIS_313-11176
77	IRIS_313-10441
78	IRIS_313-10349
79	IRIS_313-11345
80	IRIS_313-8143
81	IRIS_313-10668
82	IRIS_313-12011
83	IRIS_313-12093
84	IRIS_313-11576
85	IRIS_313-11197
86	IRIS_313-11835
87	IRIS_313-9424
88	IRIS_313-11693
89	IRIS_313-11092
90	IRIS_313-9560
91	IRIS_313-11199
92	IRIS_313-11730
93	IRIS_313-8332
94	IRIS_313-10103
95	IRIS_313-12210
96	IRIS_313-8139
97	IRIS_313-8214
98	IRIS_313-11580
99	IRIS_313-12207
100	IRIS_313-8302
101	IRIS_313-9523
102	IRIS_313-11521
103	IRIS_313-10921
104	IRIS_313-11748
105	IRIS_313-9593
106	IRIS_313-10513
107	IRIS_313-10969
108	IRIS_313-11170
109	IRIS_313-10020
110	IRIS_313-11173
111	IRIS_313-12139
112	IRIS_313-8252
113	IRIS_313-11048
114	IRIS_313-10734
115	IRIS_313-10602
116	IRIS_313-11462
117	IRIS_313-9610
118	IRIS_313-10549
119	IRIS_313-10976
120	IRIS_313-10878
121	IRIS_313-11164
122	IRIS_313-8342
123	IRIS_313-11015
124	IRIS_313-9137
125	IRIS_313-11060
126	IRIS_313-11175
127	IRIS_313-9695
128	IRIS_313-11037
129	IRIS_313-10849
130	IRIS_313-8554
131	IRIS_313-11056
132	IRIS_313-10845
133	IRIS_313-11065
134	IRIS_313-10380
135	IRIS_313-8771
136	IRIS_313-11047
137	IRIS_313-11111
138	IRIS_313-9368
139	IRIS_313-11029
140	IRIS_313-9661
141	IRIS_313-11618
142	IRIS_313-10930
143	IRIS_313-10736
144	IRIS_313-11165
145	IRIS_313-10737
146	IRIS_313-11712
147	IRIS_313-10592
148	IRIS_313-11917
149	IRIS_313-9626
150	IRIS_313-11213
151	IRIS_313-9422
152	IRIS_313-11458
153	IRIS_313-11809
154	IRIS_313-11322
155	IRIS_313-11171
156	IRIS_313-10892
157	IRIS_313-10603
158	IRIS_313-10735
159	IRIS_313-8963
160	IRIS_313-8747
161	IRIS_313-8712
162	IRIS_313-11451
163	IRIS_313-11627
164	IRIS_313-8268
165	IRIS_313-9083
166	IRIS_313-11630
167	IRIS_313-8385
168	IRIS_313-11826
169	IRIS_313-11743
170	IRIS_313-10189
171	IRIS_313-10190
172	IRIS_313-9111
173	IRIS_313-11859
174	IRIS_313-11157
175	IRIS_313-8859
176	IRIS_313-10968
177	IRIS_313-12236
178	IRIS_313-11281
179	IRIS_313-11878
180	IRIS_313-11802
181	IRIS_313-11746
182	IRIS_313-9204
183	IRIS_313-9727
184	IRIS_313-9822
185	IRIS_313-8454
186	IRIS_313-8435
187	IRIS_313-11804
188	IRIS_313-11884
189	IRIS_313-11881
190	IRIS_313-11856
191	IRIS_313-10178
192	IRIS_313-11753
193	IRIS_313-11732
194	IRIS_313-11877
195	IRIS_313-11943
196	IRIS_313-10504
197	IRIS_313-9505
198	IRIS_313-10170
199	IRIS_313-11968
200	IRIS_313-10932
201	IRIS_313-11752
202	IRIS_313-11853
203	IRIS_313-10458
204	IRIS_313-11039
205	IRIS_313-11871
206	IRIS_313-10450
207	IRIS_313-10561
208	IRIS_313-11965
209	IRIS_313-9917
210	IRIS_313-7691
211	IRIS_313-7770
212	IRIS_313-12234
213	IRIS_313-10040
214	IRIS_313-10400
215	IRIS_313-10010
216	IRIS_313-9732
217	IRIS_313-8530
218	IRIS_313-9492
219	IRIS_313-10719
220	IRIS_313-9139
221	IRIS_313-8920
222	IRIS_313-10863
223	IRIS_313-11446
224	IRIS_313-9287
225	IRIS_313-11408
226	IRIS_313-9388
227	IRIS_313-10476
228	IRIS_313-8509
229	IRIS_313-10721
230	IRIS_313-11409
231	IRIS_313-11782
232	IRIS_313-8731
233	IRIS_313-8647
234	IRIS_313-9547
235	IRIS_313-10678
236	IRIS_313-11642
237	IRIS_313-10985
238	IRIS_313-10640
239	IRIS_313-9551
240	IRIS_313-11120
241	IRIS_313-10628
242	IRIS_313-9557
243	IRIS_313-7793
244	IRIS_313-10836
245	IRIS_313-8631
246	IRIS_313-8568
247	IRIS_313-11267
248	IRIS_313-8796
249	IRIS_313-11411
250	IRIS_313-11167
251	IRIS_313-11824
252	IRIS_313-11645
253	IRIS_313-11212
254	IRIS_313-8305
255	IRIS_313-9403
256	IRIS_313-10544
257	IRIS_313-8988
258	IRIS_313-11600
259	IRIS_313-11224
260	IRIS_313-8559
261	IRIS_313-11918
262	IRIS_313-11919
263	IRIS_313-11597
264	IRIS_313-8244
265	IRIS_313-11354
266	IRIS_313-9970
267	IRIS_313-11738
268	IRIS_313-11820
269	IRIS_313-12133
270	IRIS_313-11133
271	IRIS_313-8571
272	IRIS_313-10900
273	IRIS_313-8474
274	IRIS_313-11819
275	IRIS_313-11992
276	IRIS_313-11676
277	IRIS_313-9281
278	IRIS_313-12305
279	IRIS_313-11082
280	IRIS_313-12130
281	IRIS_313-12334
282	IRIS_313-12309
283	IRIS_313-12194
284	IRIS_313-9461
285	IRIS_313-8485
286	IRIS_313-11813
287	IRIS_313-8638
288	IRIS_313-11786
289	IRIS_313-11392
290	IRIS_313-12127
291	IRIS_313-11997
292	IRIS_313-11381
293	IRIS_313-11728
294	IRIS_313-10681
295	IRIS_313-10654
296	IRIS_313-11974
297	IRIS_313-11076
298	IRIS_313-12222
299	IRIS_313-11677
300	IRIS_313-7856
301	IRIS_313-11924
302	IRIS_313-12257
303	IRIS_313-11073
304	IRIS_313-11691
305	IRIS_313-8580
306	IRIS_313-10867
307	IRIS_313-8999
308	IRIS_313-11093
309	IRIS_313-9048
310	IRIS_313-12200
311	IRIS_313-12129
312	IRIS_313-8637
313	IRIS_313-10834
314	IRIS_313-8927
315	IRIS_313-12307
316	IRIS_313-12347
317	IRIS_313-8011
318	IRIS_313-10660
319	IRIS_313-11195
320	IRIS_313-12312
321	IRIS_313-8123
322	IRIS_313-8200
323	IRIS_313-10083
324	IRIS_313-8142
325	IRIS_313-8856
326	IRIS_313-11653
327	IRIS_313-8134
328	IRIS_313-8032
329	IRIS_313-10569
330	IRIS_313-9468
331	IRIS_313-8050
332	IRIS_313-8171
333	IRIS_313-8075
334	IRIS_313-8149
335	IRIS_313-9813
336	IRIS_313-9887
337	IRIS_313-9698
338	IRIS_313-9140
339	IRIS_313-8033
340	IRIS_313-10642
341	IRIS_313-8052
342	IRIS_313-8444
343	IRIS_313-9884
344	IRIS_313-8148
345	IRIS_313-9081
346	IRIS_313-8109
347	IRIS_313-9838
348	IRIS_313-9725
349	IRIS_313-8208
350	IRIS_313-11652
351	IRIS_313-10839
352	IRIS_313-8165
353	IRIS_313-9790
354	IRIS_313-8141
355	IRIS_313-10558
356	IRIS_313-11973
357	IRIS_313-8128
358	IRIS_313-8135
359	IRIS_313-9961
360	IRIS_313-10967
361	IRIS_313-9937
362	IRIS_313-9782
363	IRIS_313-11586
364	IRIS_313-10837
365	IRIS_313-10677
366	IRIS_313-8099
367	IRIS_313-8147
368	IRIS_313-11672
369	IRIS_313-8025
370	IRIS_313-9769
371	IRIS_313-9964
372	IRIS_313-8151
373	IRIS_313-12003
374	IRIS_313-8125
375	IRIS_313-8921
376	IRIS_313-11655
377	IRIS_313-10071
378	IRIS_313-10080
379	IRIS_313-10619
380	IRIS_313-10067
381	IRIS_313-10094
382	IRIS_313-7909
383	IRIS_313-7914
384	IRIS_313-9375
385	IRIS_313-10752
386	IRIS_313-8065
387	IRIS_313-8057
388	IRIS_313-7922
389	IRIS_313-9363
390	IRIS_313-8185
391	IRIS_313-15905
392	IRIS_313-10078
393	IRIS_313-11479
394	IRIS_313-10776
395	IRIS_313-9949
396	IRIS_313-10073
397	IRIS_313-9789
398	IRIS_313-8213
399	IRIS_313-8061

## Sheet: Osgl1-2
S.No	Designation	Haplotype	Counts	Frequency (%)
1	IRIS-313-10735	H1	17	4.4
2	IRIS-313-10736
3	IRIS-313-10849
4	IRIS-313-10930
5	IRIS-313-11048
6	IRIS-313-11056
7	IRIS-313-11060
8	IRIS-313-11164
9	IRIS-313-11165
10	IRIS-313-11171
11	IRIS-313-11175
12	IRIS-313-11213
13	IRIS-313-11458
14	IRIS-313-11917
15	IRIS-313-9368
16	IRIS-313-9610
17	IRIS-313-9661
18	IRIS-313-10007	H2	329	86.5
19	IRIS-313-10010
20	IRIS-313-10020
21	IRIS-313-10040
22	IRIS-313-10048
23	IRIS-313-10061
24	IRIS-313-10067
25	IRIS-313-10071
26	IRIS-313-10073
27	IRIS-313-10077
28	IRIS-313-10078
29	IRIS-313-10080
30	IRIS-313-10083
31	IRIS-313-10094
32	IRIS-313-10096
33	IRIS-313-10103
34	IRIS-313-10119
35	IRIS-313-10170
36	IRIS-313-10178
37	IRIS-313-10189
38	IRIS-313-10190
39	IRIS-313-10349
40	IRIS-313-10380
41	IRIS-313-10441
42	IRIS-313-10453
43	IRIS-313-10458
44	IRIS-313-10476
45	IRIS-313-10477
46	IRIS-313-10504
47	IRIS-313-10513
48	IRIS-313-10544
49	IRIS-313-10549
50	IRIS-313-10558
51	IRIS-313-10562
52	IRIS-313-10569
53	IRIS-313-10592
54	IRIS-313-10602
55	IRIS-313-10603
56	IRIS-313-10619
57	IRIS-313-10628
58	IRIS-313-10640
59	IRIS-313-10642
60	IRIS-313-10654
61	IRIS-313-10655
62	IRIS-313-10660
63	IRIS-313-10666
64	IRIS-313-10668
65	IRIS-313-10675
66	IRIS-313-10677
67	IRIS-313-10678
68	IRIS-313-10681
69	IRIS-313-10719
70	IRIS-313-10721
71	IRIS-313-10734
72	IRIS-313-10737
73	IRIS-313-10752
74	IRIS-313-10776
75	IRIS-313-10834
76	IRIS-313-10837
77	IRIS-313-10839
78	IRIS-313-10845
79	IRIS-313-10847
80	IRIS-313-10863
81	IRIS-313-10867
82	IRIS-313-10878
83	IRIS-313-10885
84	IRIS-313-10892
85	IRIS-313-10921
86	IRIS-313-10932
87	IRIS-313-10967
88	IRIS-313-10968
89	IRIS-313-10969
90	IRIS-313-10976
91	IRIS-313-10985
92	IRIS-313-11015
93	IRIS-313-11029
94	IRIS-313-11037
95	IRIS-313-11039
96	IRIS-313-11065
97	IRIS-313-11073
98	IRIS-313-11076
99	IRIS-313-11082
100	IRIS-313-11085
101	IRIS-313-11092
102	IRIS-313-11093
103	IRIS-313-11111
104	IRIS-313-11120
105	IRIS-313-11133
106	IRIS-313-11157
107	IRIS-313-11167
108	IRIS-313-11170
109	IRIS-313-11173
110	IRIS-313-11176
111	IRIS-313-11195
112	IRIS-313-11197
113	IRIS-313-11212
114	IRIS-313-11224
115	IRIS-313-11264
116	IRIS-313-11267
117	IRIS-313-11281
118	IRIS-313-11303
119	IRIS-313-11322
120	IRIS-313-11338
121	IRIS-313-11345
122	IRIS-313-11408
123	IRIS-313-11409
124	IRIS-313-11411
125	IRIS-313-11443
126	IRIS-313-11446
127	IRIS-313-11447
128	IRIS-313-11451
129	IRIS-313-11462
130	IRIS-313-11479
131	IRIS-313-11521
132	IRIS-313-11580
133	IRIS-313-11586
134	IRIS-313-11597
135	IRIS-313-11600
136	IRIS-313-11618
137	IRIS-313-11627
138	IRIS-313-11645
139	IRIS-313-11652
140	IRIS-313-11653
141	IRIS-313-11655
142	IRIS-313-11672
143	IRIS-313-11676
144	IRIS-313-11677
145	IRIS-313-11691
146	IRIS-313-11712
147	IRIS-313-11730
148	IRIS-313-11732
149	IRIS-313-11735
150	IRIS-313-11744
151	IRIS-313-11746
152	IRIS-313-11748
153	IRIS-313-11751
154	IRIS-313-11752
155	IRIS-313-11753
156	IRIS-313-11782
157	IRIS-313-11786
158	IRIS-313-11804
159	IRIS-313-11809
160	IRIS-313-11813
161	IRIS-313-11819
162	IRIS-313-11820
163	IRIS-313-11826
164	IRIS-313-11835
165	IRIS-313-11853
166	IRIS-313-11856
167	IRIS-313-11859
168	IRIS-313-11877
169	IRIS-313-11881
170	IRIS-313-11884
171	IRIS-313-11894
172	IRIS-313-11899
173	IRIS-313-11919
174	IRIS-313-11924
175	IRIS-313-11943
176	IRIS-313-11965
177	IRIS-313-11967
178	IRIS-313-11968
179	IRIS-313-11973
180	IRIS-313-11974
181	IRIS-313-11992
182	IRIS-313-11997
183	IRIS-313-12003
184	IRIS-313-12011
185	IRIS-313-12057
186	IRIS-313-12065
187	IRIS-313-12127
188	IRIS-313-12129
189	IRIS-313-12130
190	IRIS-313-12133
191	IRIS-313-12139
192	IRIS-313-12185
193	IRIS-313-12190
194	IRIS-313-12200
195	IRIS-313-12207
196	IRIS-313-12222
197	IRIS-313-12234
198	IRIS-313-12236
199	IRIS-313-12257
200	IRIS-313-12268
201	IRIS-313-12307
202	IRIS-313-12309
203	IRIS-313-12312
204	IRIS-313-12329
205	IRIS-313-12334
206	IRIS-313-12347
207	IRIS-313-15905
208	IRIS-313-7668
209	IRIS-313-7690
210	IRIS-313-7691
211	IRIS-313-7770
212	IRIS-313-7778
213	IRIS-313-7793
214	IRIS-313-7856
215	IRIS-313-7909
216	IRIS-313-7914
217	IRIS-313-7922
218	IRIS-313-8011
219	IRIS-313-8025
220	IRIS-313-8032
221	IRIS-313-8033
222	IRIS-313-8048
223	IRIS-313-8050
224	IRIS-313-8052
225	IRIS-313-8053
226	IRIS-313-8057
227	IRIS-313-8061
228	IRIS-313-8065
229	IRIS-313-8075
230	IRIS-313-8099
231	IRIS-313-8109
232	IRIS-313-8116
233	IRIS-313-8123
234	IRIS-313-8125
235	IRIS-313-8128
236	IRIS-313-8134
237	IRIS-313-8135
238	IRIS-313-8139
239	IRIS-313-8141
240	IRIS-313-8142
241	IRIS-313-8143
242	IRIS-313-8147
243	IRIS-313-8148
244	IRIS-313-8149
245	IRIS-313-8151
246	IRIS-313-8154
247	IRIS-313-8165
248	IRIS-313-8166
249	IRIS-313-8167
250	IRIS-313-8168
251	IRIS-313-8171
252	IRIS-313-8172
253	IRIS-313-8185
254	IRIS-313-8195
255	IRIS-313-8200
256	IRIS-313-8208
257	IRIS-313-8213
258	IRIS-313-8214
259	IRIS-313-8215
260	IRIS-313-8244
261	IRIS-313-8252
262	IRIS-313-8256
263	IRIS-313-8268
264	IRIS-313-8302
265	IRIS-313-8332
266	IRIS-313-8342
267	IRIS-313-8385
268	IRIS-313-8409
269	IRIS-313-8435
270	IRIS-313-8444
271	IRIS-313-8454
272	IRIS-313-8474
273	IRIS-313-8485
274	IRIS-313-8509
275	IRIS-313-8530
276	IRIS-313-8554
277	IRIS-313-8568
278	IRIS-313-8571
279	IRIS-313-8580
280	IRIS-313-8585
281	IRIS-313-8603
282	IRIS-313-8631
283	IRIS-313-8637
284	IRIS-313-8638
285	IRIS-313-8647
286	IRIS-313-8712
287	IRIS-313-8747
288	IRIS-313-8771
289	IRIS-313-8796
290	IRIS-313-8856
291	IRIS-313-8859
292	IRIS-313-8927
293	IRIS-313-8946
294	IRIS-313-8963
295	IRIS-313-8988
296	IRIS-313-8999
297	IRIS-313-9048
298	IRIS-313-9081
299	IRIS-313-9083
300	IRIS-313-9111
301	IRIS-313-9120
302	IRIS-313-9137
303	IRIS-313-9139
304	IRIS-313-9140
305	IRIS-313-9182
306	IRIS-313-9204
307	IRIS-313-9287
308	IRIS-313-9363
309	IRIS-313-9366
310	IRIS-313-9375
311	IRIS-313-9388
312	IRIS-313-9404
313	IRIS-313-9422
314	IRIS-313-9424
315	IRIS-313-9461
316	IRIS-313-9468
317	IRIS-313-9484
318	IRIS-313-9492
319	IRIS-313-9505
320	IRIS-313-9523
321	IRIS-313-9551
322	IRIS-313-9557
323	IRIS-313-9560
324	IRIS-313-9626
325	IRIS-313-9695
326	IRIS-313-9698
327	IRIS-313-9725
328	IRIS-313-9732
329	IRIS-313-9769
330	IRIS-313-9774
331	IRIS-313-9782
332	IRIS-313-9783
333	IRIS-313-9789
334	IRIS-313-9790
335	IRIS-313-9813
336	IRIS-313-9822
337	IRIS-313-9838
338	IRIS-313-9884
339	IRIS-313-9887
340	IRIS-313-9917
341	IRIS-313-9937
342	IRIS-313-9949
343	IRIS-313-9961
344	IRIS-313-9964
345	IRIS-313-9970
346	IRIS-313-9980
347	IRIS-313-10034	H3	34	8.9
348	IRIS-313-10676
349	IRIS-313-10836
350	IRIS-313-10859
351	IRIS-313-10900
352	IRIS-313-11199
353	IRIS-313-11381
354	IRIS-313-11392
355	IRIS-313-11545
356	IRIS-313-11576
357	IRIS-313-11642
358	IRIS-313-11693
359	IRIS-313-11728
360	IRIS-313-11738
361	IRIS-313-11802
362	IRIS-313-11824
363	IRIS-313-11871
364	IRIS-313-11878
365	IRIS-313-11947
366	IRIS-313-12093
367	IRIS-313-12182
368	IRIS-313-12210
369	IRIS-313-12305
370	IRIS-313-7681
371	IRIS-313-8305
372	IRIS-313-8405
373	IRIS-313-8920
374	IRIS-313-8982
375	IRIS-313-8986
376	IRIS-313-9429
377	IRIS-313-9547
378	IRIS-313-9593
379	IRIS-313-9602
380	IRIS-313-9926

## Sheet: OsSRO1c
S.No	Designation	group	Counts	Frequency (%)
1	IRIS-313-10040	H1	16	4.2
2	IRIS-313-10349
3	IRIS-313-10400
4	IRIS-313-10513
5	IRIS-313-11085
6	IRIS-313-11479
7	IRIS-313-11521
8	IRIS-313-11735
9	IRIS-313-11853
10	IRIS-313-11856
11	IRIS-313-11894
12	IRIS-313-11947
13	IRIS-313-12011
14	IRIS-313-8435
15	IRIS-313-9602
16	IRIS-313-9822
17	IRIS-313-11345	H11	10	2.6
18	IRIS-313-11354
19	IRIS-313-11392
20	IRIS-313-11409
21	IRIS-313-11411
22	IRIS-313-11446
23	IRIS-313-11447
24	IRIS-313-11451
25	IRIS-313-11458
26	IRIS-313-11462
27	IRIS-313-10719	H13	6	15.9
28	IRIS-313-10721
29	IRIS-313-10734
30	IRIS-313-10735
31	IRIS-313-10736
32	IRIS-313-10737
33	IRIS-313-10007	H2	162	42.9
34	IRIS-313-10010
35	IRIS-313-10020
36	IRIS-313-10048
37	IRIS-313-10077
38	IRIS-313-10380
39	IRIS-313-10544
40	IRIS-313-10549
41	IRIS-313-10592
42	IRIS-313-10602
43	IRIS-313-10603
44	IRIS-313-10628
45	IRIS-313-10640
46	IRIS-313-10654
47	IRIS-313-10655
48	IRIS-313-10666
49	IRIS-313-10668
50	IRIS-313-10675
51	IRIS-313-10676
52	IRIS-313-10678
53	IRIS-313-10845
54	IRIS-313-10847
55	IRIS-313-10849
56	IRIS-313-10859
57	IRIS-313-10863
58	IRIS-313-10878
59	IRIS-313-10892
60	IRIS-313-10921
61	IRIS-313-10930
62	IRIS-313-10968
63	IRIS-313-10969
64	IRIS-313-10976
65	IRIS-313-10985
66	IRIS-313-11015
67	IRIS-313-11029
68	IRIS-313-11033
69	IRIS-313-11037
70	IRIS-313-11047
71	IRIS-313-11048
72	IRIS-313-11056
73	IRIS-313-11060
74	IRIS-313-11065
75	IRIS-313-11076
76	IRIS-313-11082
77	IRIS-313-11111
78	IRIS-313-11120
79	IRIS-313-11164
80	IRIS-313-11165
81	IRIS-313-11167
82	IRIS-313-11170
83	IRIS-313-11171
84	IRIS-313-11175
85	IRIS-313-11199
86	IRIS-313-11212
87	IRIS-313-11213
88	IRIS-313-11224
89	IRIS-313-11267
90	IRIS-313-11281
91	IRIS-313-11303
92	IRIS-313-11322
93	IRIS-313-11597
94	IRIS-313-11600
95	IRIS-313-11618
96	IRIS-313-11627
97	IRIS-313-11630
98	IRIS-313-11642
99	IRIS-313-11645
100	IRIS-313-11676
101	IRIS-313-11677
102	IRIS-313-11712
103	IRIS-313-11728
104	IRIS-313-11730
105	IRIS-313-11738
106	IRIS-313-11743
107	IRIS-313-11751
108	IRIS-313-11782
109	IRIS-313-11786
110	IRIS-313-11809
111	IRIS-313-11813
112	IRIS-313-11819
113	IRIS-313-11820
114	IRIS-313-11824
115	IRIS-313-11826
116	IRIS-313-11859
117	IRIS-313-11877
118	IRIS-313-11881
119	IRIS-313-11899
120	IRIS-313-11917
121	IRIS-313-11919
122	IRIS-313-11943
123	IRIS-313-11992
124	IRIS-313-12065
125	IRIS-313-12093
126	IRIS-313-12130
127	IRIS-313-12133
128	IRIS-313-12139
129	IRIS-313-12182
130	IRIS-313-12185
131	IRIS-313-12190
132	IRIS-313-12207
133	IRIS-313-12210
134	IRIS-313-12222
135	IRIS-313-7681
136	IRIS-313-7690
137	IRIS-313-7691
138	IRIS-313-7793
139	IRIS-313-8244
140	IRIS-313-8252
141	IRIS-313-8268
142	IRIS-313-8305
143	IRIS-313-8342
144	IRIS-313-8385
145	IRIS-313-8454
146	IRIS-313-8485
147	IRIS-313-8509
148	IRIS-313-8530
149	IRIS-313-8554
150	IRIS-313-8559
151	IRIS-313-8568
152	IRIS-313-8571
153	IRIS-313-8603
154	IRIS-313-8631
155	IRIS-313-8647
156	IRIS-313-8712
157	IRIS-313-8747
158	IRIS-313-8771
159	IRIS-313-8796
160	IRIS-313-8920
161	IRIS-313-8946
162	IRIS-313-8963
163	IRIS-313-8982
164	IRIS-313-8986
165	IRIS-313-8988
166	IRIS-313-9083
167	IRIS-313-9120
168	IRIS-313-9137
169	IRIS-313-9139
170	IRIS-313-9182
171	IRIS-313-9281
172	IRIS-313-9287
173	IRIS-313-9368
174	IRIS-313-9388
175	IRIS-313-9403
176	IRIS-313-9422
177	IRIS-313-9424
178	IRIS-313-9484
179	IRIS-313-9492
180	IRIS-313-9505
181	IRIS-313-9547
182	IRIS-313-9551
183	IRIS-313-9557
184	IRIS-313-9560
185	IRIS-313-9593
186	IRIS-313-9610
187	IRIS-313-9626
188	IRIS-313-9661
189	IRIS-313-9695
190	IRIS-313-9727
191	IRIS-313-9732
192	IRIS-313-9917
193	IRIS-313-9926
194	IRIS-313-9970
195	IRIS-313-10067	H6	7	1.8
196	IRIS-313-10071
197	IRIS-313-10073
198	IRIS-313-10078
199	IRIS-313-10080
200	IRIS-313-10094
201	IRIS-313-9789
202	IRIS-313-10034	H7	171	45.3
203	IRIS-313-10061
204	IRIS-313-10083
205	IRIS-313-10096
206	IRIS-313-10103
207	IRIS-313-10119
208	IRIS-313-10170
209	IRIS-313-10178
210	IRIS-313-10189
211	IRIS-313-10190
212	IRIS-313-10450
213	IRIS-313-10453
214	IRIS-313-10458
215	IRIS-313-10477
216	IRIS-313-10504
217	IRIS-313-10558
218	IRIS-313-10561
219	IRIS-313-10569
220	IRIS-313-10619
221	IRIS-313-10642
222	IRIS-313-10660
223	IRIS-313-10677
224	IRIS-313-10681
225	IRIS-313-10834
226	IRIS-313-10837
227	IRIS-313-10839
228	IRIS-313-10867
229	IRIS-313-10885
230	IRIS-313-10900
231	IRIS-313-10932
232	IRIS-313-10967
233	IRIS-313-11039
234	IRIS-313-11073
235	IRIS-313-11093
236	IRIS-313-11133
237	IRIS-313-11157
238	IRIS-313-11195
239	IRIS-313-11197
240	IRIS-313-11264
241	IRIS-313-11545
242	IRIS-313-11576
243	IRIS-313-11580
244	IRIS-313-11586
245	IRIS-313-11652
246	IRIS-313-11653
247	IRIS-313-11655
248	IRIS-313-11672
249	IRIS-313-11691
250	IRIS-313-11693
251	IRIS-313-11732
252	IRIS-313-11744
253	IRIS-313-11746
254	IRIS-313-11748
255	IRIS-313-11752
256	IRIS-313-11753
257	IRIS-313-11802
258	IRIS-313-11804
259	IRIS-313-11871
260	IRIS-313-11878
261	IRIS-313-11924
262	IRIS-313-11965
263	IRIS-313-11967
264	IRIS-313-11968
265	IRIS-313-11973
266	IRIS-313-11974
267	IRIS-313-11997
268	IRIS-313-12003
269	IRIS-313-12057
270	IRIS-313-12127
271	IRIS-313-12129
272	IRIS-313-12194
273	IRIS-313-12200
274	IRIS-313-12234
275	IRIS-313-12236
276	IRIS-313-12257
277	IRIS-313-12268
278	IRIS-313-12275
279	IRIS-313-12305
280	IRIS-313-12307
281	IRIS-313-12309
282	IRIS-313-12312
283	IRIS-313-12334
284	IRIS-313-12347
285	IRIS-313-15905
286	IRIS-313-7668
287	IRIS-313-7770
288	IRIS-313-7778
289	IRIS-313-7856
290	IRIS-313-7909
291	IRIS-313-7914
292	IRIS-313-7922
293	IRIS-313-8011
294	IRIS-313-8025
295	IRIS-313-8032
296	IRIS-313-8033
297	IRIS-313-8048
298	IRIS-313-8052
299	IRIS-313-8053
300	IRIS-313-8057
301	IRIS-313-8061
302	IRIS-313-8065
303	IRIS-313-8075
304	IRIS-313-8099
305	IRIS-313-8109
306	IRIS-313-8116
307	IRIS-313-8123
308	IRIS-313-8125
309	IRIS-313-8128
310	IRIS-313-8134
311	IRIS-313-8135
312	IRIS-313-8141
313	IRIS-313-8142
314	IRIS-313-8143
315	IRIS-313-8147
316	IRIS-313-8148
317	IRIS-313-8149
318	IRIS-313-8151
319	IRIS-313-8154
320	IRIS-313-8166
321	IRIS-313-8167
322	IRIS-313-8168
323	IRIS-313-8171
324	IRIS-313-8172
325	IRIS-313-8185
326	IRIS-313-8195
327	IRIS-313-8200
328	IRIS-313-8208
329	IRIS-313-8213
330	IRIS-313-8214
331	IRIS-313-8215
332	IRIS-313-8256
333	IRIS-313-8332
334	IRIS-313-8409
335	IRIS-313-8444
336	IRIS-313-8580
337	IRIS-313-8585
338	IRIS-313-8637
339	IRIS-313-8638
340	IRIS-313-8856
341	IRIS-313-8859
342	IRIS-313-8927
343	IRIS-313-8999
344	IRIS-313-9048
345	IRIS-313-9081
346	IRIS-313-9111
347	IRIS-313-9140
348	IRIS-313-9204
349	IRIS-313-9363
350	IRIS-313-9366
351	IRIS-313-9375
352	IRIS-313-9404
353	IRIS-313-9429
354	IRIS-313-9461
355	IRIS-313-9468
356	IRIS-313-9523
357	IRIS-313-9698
358	IRIS-313-9725
359	IRIS-313-9769
360	IRIS-313-9774
361	IRIS-313-9782
362	IRIS-313-9783
363	IRIS-313-9790
364	IRIS-313-9813
365	IRIS-313-9838
366	IRIS-313-9884
367	IRIS-313-9887
368	IRIS-313-9937
369	IRIS-313-9949
370	IRIS-313-9961
371	IRIS-313-9964
372	IRIS-313-9980

## Sheet: DSM3
S.No	Designation	Haplotype	Counts	Frequency (%)
1	IRIS-313-10034	H2	171	47.3
2	IRIS-313-10061
3	IRIS-313-10067
4	IRIS-313-10071
5	IRIS-313-10073
6	IRIS-313-10078
7	IRIS-313-10080
8	IRIS-313-10083
9	IRIS-313-10094
10	IRIS-313-10096
11	IRIS-313-10103
12	IRIS-313-10119
13	IRIS-313-10170
14	IRIS-313-10178
15	IRIS-313-10189
16	IRIS-313-10190
17	IRIS-313-10450
18	IRIS-313-10453
19	IRIS-313-10458
20	IRIS-313-10477
21	IRIS-313-10504
22	IRIS-313-10558
23	IRIS-313-10561
24	IRIS-313-10569
25	IRIS-313-10642
26	IRIS-313-10660
27	IRIS-313-10677
28	IRIS-313-10681
29	IRIS-313-10752
30	IRIS-313-10776
31	IRIS-313-10834
32	IRIS-313-10837
33	IRIS-313-10839
34	IRIS-313-10867
35	IRIS-313-10885
36	IRIS-313-10900
37	IRIS-313-10932
38	IRIS-313-10967
39	IRIS-313-11039
40	IRIS-313-11073
41	IRIS-313-11093
42	IRIS-313-11133
43	IRIS-313-11157
44	IRIS-313-11195
45	IRIS-313-11197
46	IRIS-313-11264
47	IRIS-313-11443
48	IRIS-313-11545
49	IRIS-313-11576
50	IRIS-313-11586
51	IRIS-313-11652
52	IRIS-313-11653
53	IRIS-313-11655
54	IRIS-313-11672
55	IRIS-313-11691
56	IRIS-313-11732
57	IRIS-313-11735
58	IRIS-313-11744
59	IRIS-313-11746
60	IRIS-313-11748
61	IRIS-313-11752
62	IRIS-313-11753
63	IRIS-313-11802
64	IRIS-313-11804
65	IRIS-313-11871
66	IRIS-313-11878
67	IRIS-313-11894
68	IRIS-313-11924
69	IRIS-313-11965
70	IRIS-313-11967
71	IRIS-313-11968
72	IRIS-313-11973
73	IRIS-313-11974
74	IRIS-313-11997
75	IRIS-313-12003
76	IRIS-313-12011
77	IRIS-313-12057
78	IRIS-313-12127
79	IRIS-313-12129
80	IRIS-313-12194
81	IRIS-313-12200
82	IRIS-313-12234
83	IRIS-313-12236
84	IRIS-313-12257
85	IRIS-313-12268
86	IRIS-313-12275
87	IRIS-313-12305
88	IRIS-313-12307
89	IRIS-313-12309
90	IRIS-313-12312
91	IRIS-313-12334
92	IRIS-313-12347
93	IRIS-313-15905
94	IRIS-313-7668
95	IRIS-313-7770
96	IRIS-313-7778
97	IRIS-313-7856
98	IRIS-313-7909
99	IRIS-313-7914
100	IRIS-313-7922
101	IRIS-313-8011
102	IRIS-313-8025
103	IRIS-313-8032
104	IRIS-313-8033
105	IRIS-313-8048
106	IRIS-313-8050
107	IRIS-313-8052
108	IRIS-313-8053
109	IRIS-313-8057
110	IRIS-313-8061
111	IRIS-313-8065
112	IRIS-313-8075
113	IRIS-313-8099
114	IRIS-313-8109
115	IRIS-313-8116
116	IRIS-313-8123
117	IRIS-313-8125
118	IRIS-313-8128
119	IRIS-313-8134
120	IRIS-313-8135
121	IRIS-313-8139
122	IRIS-313-8141
123	IRIS-313-8142
124	IRIS-313-8143
125	IRIS-313-8147
126	IRIS-313-8148
127	IRIS-313-8149
128	IRIS-313-8151
129	IRIS-313-8154
130	IRIS-313-8165
131	IRIS-313-8166
132	IRIS-313-8167
133	IRIS-313-8168
134	IRIS-313-8171
135	IRIS-313-8172
136	IRIS-313-8185
137	IRIS-313-8195
138	IRIS-313-8200
139	IRIS-313-8208
140	IRIS-313-8213
141	IRIS-313-8214
142	IRIS-313-8215
143	IRIS-313-8256
144	IRIS-313-8332
145	IRIS-313-8409
146	IRIS-313-8580
147	IRIS-313-8585
148	IRIS-313-8637
149	IRIS-313-8638
150	IRIS-313-8856
151	IRIS-313-8859
152	IRIS-313-8927
153	IRIS-313-8999
154	IRIS-313-9048
155	IRIS-313-9111
156	IRIS-313-9140
157	IRIS-313-9204
158	IRIS-313-9363
159	IRIS-313-9366
160	IRIS-313-9375
161	IRIS-313-9404
162	IRIS-313-9429
163	IRIS-313-9461
164	IRIS-313-9523
165	IRIS-313-9698
166	IRIS-313-9725
167	IRIS-313-9769
168	IRIS-313-9774
169	IRIS-313-9782
170	IRIS-313-9783
171	IRIS-313-9789
172	IRIS-313-9790
173	IRIS-313-9813
174	IRIS-313-9838
175	IRIS-313-9884
176	IRIS-313-9887
177	IRIS-313-9937
178	IRIS-313-9949
179	IRIS-313-9961
180	IRIS-313-9964
181	IRIS-313-9980
182	IRIS-313-10007	H3	193	50.5
183	IRIS-313-10010
184	IRIS-313-10020
185	IRIS-313-10040
186	IRIS-313-10048
187	IRIS-313-10077
188	IRIS-313-10349
189	IRIS-313-10380
190	IRIS-313-10400
191	IRIS-313-10513
192	IRIS-313-10544
193	IRIS-313-10549
194	IRIS-313-10562
195	IRIS-313-10592
196	IRIS-313-10602
197	IRIS-313-10603
198	IRIS-313-10640
199	IRIS-313-10654
200	IRIS-313-10655
201	IRIS-313-10666
202	IRIS-313-10668
203	IRIS-313-10675
204	IRIS-313-10676
205	IRIS-313-10678
206	IRIS-313-10721
207	IRIS-313-10734
208	IRIS-313-10735
209	IRIS-313-10736
210	IRIS-313-10737
211	IRIS-313-10836
212	IRIS-313-10845
213	IRIS-313-10847
214	IRIS-313-10849
215	IRIS-313-10859
216	IRIS-313-10863
217	IRIS-313-10878
218	IRIS-313-10892
219	IRIS-313-10921
220	IRIS-313-10930
221	IRIS-313-10968
222	IRIS-313-10969
223	IRIS-313-10976
224	IRIS-313-10985
225	IRIS-313-11015
226	IRIS-313-11029
227	IRIS-313-11033
228	IRIS-313-11037
229	IRIS-313-11047
230	IRIS-313-11048
231	IRIS-313-11056
232	IRIS-313-11060
233	IRIS-313-11065
234	IRIS-313-11076
235	IRIS-313-11082
236	IRIS-313-11085
237	IRIS-313-11111
238	IRIS-313-11120
239	IRIS-313-11164
240	IRIS-313-11165
241	IRIS-313-11167
242	IRIS-313-11170
243	IRIS-313-11171
244	IRIS-313-11173
245	IRIS-313-11175
246	IRIS-313-11199
247	IRIS-313-11212
248	IRIS-313-11213
249	IRIS-313-11224
250	IRIS-313-11267
251	IRIS-313-11281
252	IRIS-313-11303
253	IRIS-313-11322
254	IRIS-313-11338
255	IRIS-313-11345
256	IRIS-313-11354
257	IRIS-313-11381
258	IRIS-313-11392
259	IRIS-313-11408
260	IRIS-313-11409
261	IRIS-313-11411
262	IRIS-313-11446
263	IRIS-313-11447
264	IRIS-313-11451
265	IRIS-313-11458
266	IRIS-313-11462
267	IRIS-313-11479
268	IRIS-313-11521
269	IRIS-313-11597
270	IRIS-313-11600
271	IRIS-313-11618
272	IRIS-313-11627
273	IRIS-313-11630
274	IRIS-313-11642
275	IRIS-313-11645
276	IRIS-313-11676
277	IRIS-313-11677
278	IRIS-313-11728
279	IRIS-313-11730
280	IRIS-313-11738
281	IRIS-313-11743
282	IRIS-313-11782
283	IRIS-313-11786
284	IRIS-313-11809
285	IRIS-313-11813
286	IRIS-313-11819
287	IRIS-313-11820
288	IRIS-313-11824
289	IRIS-313-11826
290	IRIS-313-11835
291	IRIS-313-11853
292	IRIS-313-11856
293	IRIS-313-11859
294	IRIS-313-11877
295	IRIS-313-11881
296	IRIS-313-11884
297	IRIS-313-11899
298	IRIS-313-11917
299	IRIS-313-11919
300	IRIS-313-11943
301	IRIS-313-11947
302	IRIS-313-11992
303	IRIS-313-12050
304	IRIS-313-12065
305	IRIS-313-12093
306	IRIS-313-12130
307	IRIS-313-12133
308	IRIS-313-12139
309	IRIS-313-12182
310	IRIS-313-12190
311	IRIS-313-12207
312	IRIS-313-12210
313	IRIS-313-12222
314	IRIS-313-12329
315	IRIS-313-7681
316	IRIS-313-7690
317	IRIS-313-7793
318	IRIS-313-8244
319	IRIS-313-8252
320	IRIS-313-8268
321	IRIS-313-8305
322	IRIS-313-8342
323	IRIS-313-8385
324	IRIS-313-8454
325	IRIS-313-8485
326	IRIS-313-8509
327	IRIS-313-8530
328	IRIS-313-8554
329	IRIS-313-8559
330	IRIS-313-8568
331	IRIS-313-8571
332	IRIS-313-8603
333	IRIS-313-8631
334	IRIS-313-8647
335	IRIS-313-8712
336	IRIS-313-8731
337	IRIS-313-8747
338	IRIS-313-8771
339	IRIS-313-8796
340	IRIS-313-8920
341	IRIS-313-8946
342	IRIS-313-8963
343	IRIS-313-8982
344	IRIS-313-8986
345	IRIS-313-8988
346	IRIS-313-9083
347	IRIS-313-9120
348	IRIS-313-9137
349	IRIS-313-9139
350	IRIS-313-9182
351	IRIS-313-9281
352	IRIS-313-9287
353	IRIS-313-9368
354	IRIS-313-9388
355	IRIS-313-9403
356	IRIS-313-9422
357	IRIS-313-9424
358	IRIS-313-9484
359	IRIS-313-9492
360	IRIS-313-9505
361	IRIS-313-9547
362	IRIS-313-9551
363	IRIS-313-9557
364	IRIS-313-9560
365	IRIS-313-9593
366	IRIS-313-9602
367	IRIS-313-9610
368	IRIS-313-9626
369	IRIS-313-9661
370	IRIS-313-9695
371	IRIS-313-9727
372	IRIS-313-9732
373	IRIS-313-9926
374	IRIS-313-9970
375	IRIS-313-11751	H4	3	0.78
376	IRIS-313-7691
377	IRIS-313-9917
378	IRIS-313-11580	H5	5	1.29
379	IRIS-313-11693
380	IRIS-313-8405
381	IRIS-313-8435
382	IRIS-313-9822

## Sheet: ZFP 182
S.No	Designation	Haplotype	Counts	Frequency (%)
1	IRIS-313-10007	H1	31	7.8
2	IRIS-313-10020
3	IRIS-313-10034
4	IRIS-313-10040
5	IRIS-313-10048
6	IRIS-313-10077
7	IRIS-313-10103
8	IRIS-313-10170
9	IRIS-313-10178
10	IRIS-313-10189
11	IRIS-313-10190
12	IRIS-313-8215
13	IRIS-313-8305
14	IRIS-313-8332
15	IRIS-313-8342
16	IRIS-313-8385
17	IRIS-313-8405
18	IRIS-313-8409
19	IRIS-313-8435
20	IRIS-313-8454
21	IRIS-313-8474
22	IRIS-313-8485
23	IRIS-313-8509
24	IRIS-313-8530
25	IRIS-313-8554
26	IRIS-313-8559
27	IRIS-313-8571
28	IRIS-313-8585
29	IRIS-313-8603
30	IRIS-313-8638
31	IRIS-313-8647
32	IRIS-313-10453	H11	75	19
33	IRIS-313-10476
34	IRIS-313-10513
35	IRIS-313-10558
36	IRIS-313-10562
37	IRIS-313-10569
38	IRIS-313-10619
39	IRIS-313-10642
40	IRIS-313-10654
41	IRIS-313-10655
42	IRIS-313-10660
43	IRIS-313-10677
44	IRIS-313-10967
45	IRIS-313-11073
46	IRIS-313-11076
47	IRIS-313-11082
48	IRIS-313-11085
49	IRIS-313-11092
50	IRIS-313-11093
51	IRIS-313-11120
52	IRIS-313-11157
53	IRIS-313-11165
54	IRIS-313-11176
55	IRIS-313-11195
56	IRIS-313-11479
57	IRIS-313-11521
58	IRIS-313-11586
59	IRIS-313-11627
60	IRIS-313-11630
61	IRIS-313-11645
62	IRIS-313-11652
63	IRIS-313-11653
64	IRIS-313-11655
65	IRIS-313-11672
66	IRIS-313-11676
67	IRIS-313-11677
68	IRIS-313-11691
69	IRIS-313-11743
70	IRIS-313-11824
71	IRIS-313-11826
72	IRIS-313-11894
73	IRIS-313-11899
74	IRIS-313-11924
75	IRIS-313-11992
76	IRIS-313-12127
77	IRIS-313-12129
78	IRIS-313-12190
79	IRIS-313-12200
80	IRIS-313-12222
81	IRIS-313-12257
82	IRIS-313-12305
83	IRIS-313-12307
84	IRIS-313-12309
85	IRIS-313-12312
86	IRIS-313-8712
87	IRIS-313-8747
88	IRIS-313-8796
89	IRIS-313-8856
90	IRIS-313-8859
91	IRIS-313-8927
92	IRIS-313-9769
93	IRIS-313-9774
94	IRIS-313-9782
95	IRIS-313-9789
96	IRIS-313-9790
97	IRIS-313-9813
98	IRIS-313-9838
99	IRIS-313-9884
100	IRIS-313-9887
101	IRIS-313-9937
102	IRIS-313-9949
103	IRIS-313-9961
104	IRIS-313-9964
105	IRIS-313-9970
106	IRIS-313-9980
107	IRIS-313-11973	H12	3	0.75
108	IRIS-313-11997
109	IRIS-313-12003
110	IRIS-313-11338	H14	4	1
111	IRIS-313-11345
112	IRIS-313-11409
113	IRIS-313-11451
114	IRIS-313-10834	H15	12	3
115	IRIS-313-10836
116	IRIS-313-10837
117	IRIS-313-10839
118	IRIS-313-10867
119	IRIS-313-10921
120	IRIS-313-8999
121	IRIS-313-9048
122	IRIS-313-9081
123	IRIS-313-9083
124	IRIS-313-9140
125	IRIS-313-9182
126	IRIS-313-10349	H2	111	28.2
127	IRIS-313-10380
128	IRIS-313-10400
129	IRIS-313-10441
130	IRIS-313-10450
131	IRIS-313-10458
132	IRIS-313-10477
133	IRIS-313-10504
134	IRIS-313-10544
135	IRIS-313-10549
136	IRIS-313-10561
137	IRIS-313-10592
138	IRIS-313-10602
139	IRIS-313-10603
140	IRIS-313-10628
141	IRIS-313-10640
142	IRIS-313-10666
143	IRIS-313-10668
144	IRIS-313-10675
145	IRIS-313-10676
146	IRIS-313-10678
147	IRIS-313-10681
148	IRIS-313-10892
149	IRIS-313-10968
150	IRIS-313-10969
151	IRIS-313-10976
152	IRIS-313-11015
153	IRIS-313-11029
154	IRIS-313-11033
155	IRIS-313-11037
156	IRIS-313-11039
157	IRIS-313-11047
158	IRIS-313-11048
159	IRIS-313-11056
160	IRIS-313-11065
161	IRIS-313-11111
162	IRIS-313-11133
163	IRIS-313-11164
164	IRIS-313-11167
165	IRIS-313-11170
166	IRIS-313-11171
167	IRIS-313-11173
168	IRIS-313-11175
169	IRIS-313-11197
170	IRIS-313-11212
171	IRIS-313-11213
172	IRIS-313-11224
173	IRIS-313-11264
174	IRIS-313-11281
175	IRIS-313-11303
176	IRIS-313-11322
177	IRIS-313-11545
178	IRIS-313-11576
179	IRIS-313-11580
180	IRIS-313-11597
181	IRIS-313-11600
182	IRIS-313-11618
183	IRIS-313-11642
184	IRIS-313-11712
185	IRIS-313-11728
186	IRIS-313-11730
187	IRIS-313-11732
188	IRIS-313-11735
189	IRIS-313-11738
190	IRIS-313-11744
191	IRIS-313-11746
192	IRIS-313-11748
193	IRIS-313-11751
194	IRIS-313-11752
195	IRIS-313-11753
196	IRIS-313-11782
197	IRIS-313-11786
198	IRIS-313-11802
199	IRIS-313-11804
200	IRIS-313-11809
201	IRIS-313-11813
202	IRIS-313-11819
203	IRIS-313-11820
204	IRIS-313-11835
205	IRIS-313-11853
206	IRIS-313-11856
207	IRIS-313-11859
208	IRIS-313-11871
209	IRIS-313-11877
210	IRIS-313-11878
211	IRIS-313-11881
212	IRIS-313-11884
213	IRIS-313-11917
214	IRIS-313-11918
215	IRIS-313-11943
216	IRIS-313-12093
217	IRIS-313-12130
218	IRIS-313-12139
219	IRIS-313-12182
220	IRIS-313-12185
221	IRIS-313-12194
222	IRIS-313-12207
223	IRIS-313-12210
224	IRIS-313-12234
225	IRIS-313-12236
226	IRIS-313-12268
227	IRIS-313-12275
228	IRIS-313-8731
229	IRIS-313-8771
230	IRIS-313-8920
231	IRIS-313-8946
232	IRIS-313-9137
233	IRIS-313-9783
234	IRIS-313-9822
235	IRIS-313-9917
236	IRIS-313-9926
237	IRIS-313-9366	H20	6	1.5
238	IRIS-313-9375
239	IRIS-313-9468
240	IRIS-313-9523
241	IRIS-313-9698
242	IRIS-313-9725
243	IRIS-313-11199	H23	3	0.76
244	IRIS-313-11919
245	IRIS-313-12133
246	IRIS-313-11947	H3	9	2.2
247	IRIS-313-11965
248	IRIS-313-11967
249	IRIS-313-11968
250	IRIS-313-11974
251	IRIS-313-12011
252	IRIS-313-12050
253	IRIS-313-12057
254	IRIS-313-12065
255	IRIS-313-12347	H36	6	1.5
256	IRIS-313-7856
257	IRIS-313-7909
258	IRIS-313-7922
259	IRIS-313-8011
260	IRIS-313-8025
261	IRIS-313-11354	H4	10	2.5
262	IRIS-313-11381
263	IRIS-313-11392
264	IRIS-313-11408
265	IRIS-313-11411
266	IRIS-313-11443
267	IRIS-313-11446
268	IRIS-313-11447
269	IRIS-313-11458
270	IRIS-313-11462
271	IRIS-313-10845	H5	19	4.8
272	IRIS-313-10847
273	IRIS-313-10849
274	IRIS-313-10859
275	IRIS-313-10863
276	IRIS-313-10878
277	IRIS-313-10885
278	IRIS-313-10900
279	IRIS-313-10930
280	IRIS-313-10932
281	IRIS-313-8963
282	IRIS-313-8982
283	IRIS-313-8986
284	IRIS-313-8988
285	IRIS-313-9111
286	IRIS-313-9114
287	IRIS-313-9204
288	IRIS-313-9281
289	IRIS-313-9287
290	IRIS-313-9368	H6	22	5.5
291	IRIS-313-9388
292	IRIS-313-9403
293	IRIS-313-9404
294	IRIS-313-9422
295	IRIS-313-9424
296	IRIS-313-9429
297	IRIS-313-9461
298	IRIS-313-9484
299	IRIS-313-9492
300	IRIS-313-9505
301	IRIS-313-9547
302	IRIS-313-9551
303	IRIS-313-9557
304	IRIS-313-9560
305	IRIS-313-9593
306	IRIS-313-9602
307	IRIS-313-9610
308	IRIS-313-9626
309	IRIS-313-9661
310	IRIS-313-9727
311	IRIS-313-9732
312	IRIS-313-12329	H7	11	2.7
313	IRIS-313-12334
314	IRIS-313-15905
315	IRIS-313-7668
316	IRIS-313-7681
317	IRIS-313-7690
318	IRIS-313-7691
319	IRIS-313-7770
320	IRIS-313-7778
321	IRIS-313-7793
322	IRIS-313-7914
323	IRIS-313-10719	H8	6	1.5
324	IRIS-313-10721
325	IRIS-313-10734
326	IRIS-313-10735
327	IRIS-313-10736
328	IRIS-313-10737
329	IRIS-313-10010	H9	56	14.2
330	IRIS-313-10061
331	IRIS-313-10067
332	IRIS-313-10071
333	IRIS-313-10073
334	IRIS-313-10078
335	IRIS-313-10080
336	IRIS-313-10083
337	IRIS-313-10094
338	IRIS-313-10096
339	IRIS-313-10119
340	IRIS-313-8032
341	IRIS-313-8033
342	IRIS-313-8048
343	IRIS-313-8050
344	IRIS-313-8052
345	IRIS-313-8053
346	IRIS-313-8061
347	IRIS-313-8065
348	IRIS-313-8075
349	IRIS-313-8099
350	IRIS-313-8109
351	IRIS-313-8116
352	IRIS-313-8123
353	IRIS-313-8125
354	IRIS-313-8128
355	IRIS-313-8134
356	IRIS-313-8139
357	IRIS-313-8141
358	IRIS-313-8142
359	IRIS-313-8143
360	IRIS-313-8147
361	IRIS-313-8148
362	IRIS-313-8149
363	IRIS-313-8151
364	IRIS-313-8154
365	IRIS-313-8165
366	IRIS-313-8166
367	IRIS-313-8167
368	IRIS-313-8168
369	IRIS-313-8171
370	IRIS-313-8172
371	IRIS-313-8195
372	IRIS-313-8200
373	IRIS-313-8208
374	IRIS-313-8213
375	IRIS-313-8214
376	IRIS-313-8244
377	IRIS-313-8256
378	IRIS-313-8268
379	IRIS-313-8302
380	IRIS-313-8444
381	IRIS-313-8568
382	IRIS-313-8580
383	IRIS-313-8631
384	IRIS-313-8637

## Sheet: OsDREB1C
S.No	Designation	Haplotype	Counts	Frequency (%)
1	IRIS-313-10007	H1	269	73.2
2	IRIS-313-10010
3	IRIS-313-10034
4	IRIS-313-10040
5	IRIS-313-10048
6	IRIS-313-10067
7	IRIS-313-10071
8	IRIS-313-10073
9	IRIS-313-10077
10	IRIS-313-10078
11	IRIS-313-10080
12	IRIS-313-10094
13	IRIS-313-10096
14	IRIS-313-10170
15	IRIS-313-10178
16	IRIS-313-10189
17	IRIS-313-10190
18	IRIS-313-10349
19	IRIS-313-10380
20	IRIS-313-10400
21	IRIS-313-10441
22	IRIS-313-10450
23	IRIS-313-10458
24	IRIS-313-10476
25	IRIS-313-10477
26	IRIS-313-10504
27	IRIS-313-10513
28	IRIS-313-10544
29	IRIS-313-10549
30	IRIS-313-10561
31	IRIS-313-10592
32	IRIS-313-10602
33	IRIS-313-10603
34	IRIS-313-10628
35	IRIS-313-10640
36	IRIS-313-10654
37	IRIS-313-10655
38	IRIS-313-10666
39	IRIS-313-10668
40	IRIS-313-10676
41	IRIS-313-10678
42	IRIS-313-10681
43	IRIS-313-10719
44	IRIS-313-10734
45	IRIS-313-10735
46	IRIS-313-10736
47	IRIS-313-10737
48	IRIS-313-10752
49	IRIS-313-10836
50	IRIS-313-10845
51	IRIS-313-10847
52	IRIS-313-10849
53	IRIS-313-10859
54	IRIS-313-10863
55	IRIS-313-10878
56	IRIS-313-10885
57	IRIS-313-10892
58	IRIS-313-10900
59	IRIS-313-10921
60	IRIS-313-10930
61	IRIS-313-10932
62	IRIS-313-10968
63	IRIS-313-10969
64	IRIS-313-10976
65	IRIS-313-10985
66	IRIS-313-11015
67	IRIS-313-11029
68	IRIS-313-11033
69	IRIS-313-11037
70	IRIS-313-11039
71	IRIS-313-11047
72	IRIS-313-11048
73	IRIS-313-11056
74	IRIS-313-11060
75	IRIS-313-11073
76	IRIS-313-11076
77	IRIS-313-11082
78	IRIS-313-11085
79	IRIS-313-11092
80	IRIS-313-11120
81	IRIS-313-11133
82	IRIS-313-11157
83	IRIS-313-11164
84	IRIS-313-11165
85	IRIS-313-11167
86	IRIS-313-11170
87	IRIS-313-11171
88	IRIS-313-11173
89	IRIS-313-11175
90	IRIS-313-11176
91	IRIS-313-11195
92	IRIS-313-11197
93	IRIS-313-11199
94	IRIS-313-11213
95	IRIS-313-11224
96	IRIS-313-11264
97	IRIS-313-11267
98	IRIS-313-11281
99	IRIS-313-11303
100	IRIS-313-11322
101	IRIS-313-11338
102	IRIS-313-11345
103	IRIS-313-11381
104	IRIS-313-11392
105	IRIS-313-11408
106	IRIS-313-11443
107	IRIS-313-11446
108	IRIS-313-11447
109	IRIS-313-11458
110	IRIS-313-11462
111	IRIS-313-11521
112	IRIS-313-11545
113	IRIS-313-11576
114	IRIS-313-11580
115	IRIS-313-11597
116	IRIS-313-11600
117	IRIS-313-11618
118	IRIS-313-11642
119	IRIS-313-11645
120	IRIS-313-11652
121	IRIS-313-11676
122	IRIS-313-11677
123	IRIS-313-11693
124	IRIS-313-11712
125	IRIS-313-11728
126	IRIS-313-11730
127	IRIS-313-11732
128	IRIS-313-11735
129	IRIS-313-11738
130	IRIS-313-11744
131	IRIS-313-11746
132	IRIS-313-11748
133	IRIS-313-11751
134	IRIS-313-11752
135	IRIS-313-11753
136	IRIS-313-11782
137	IRIS-313-11786
138	IRIS-313-11802
139	IRIS-313-11804
140	IRIS-313-11809
141	IRIS-313-11813
142	IRIS-313-11819
143	IRIS-313-11820
144	IRIS-313-11824
145	IRIS-313-11835
146	IRIS-313-11853
147	IRIS-313-11856
148	IRIS-313-11859
149	IRIS-313-11871
150	IRIS-313-11877
151	IRIS-313-11878
152	IRIS-313-11881
153	IRIS-313-11884
154	IRIS-313-11899
155	IRIS-313-11917
156	IRIS-313-11918
157	IRIS-313-11919
158	IRIS-313-11924
159	IRIS-313-11943
160	IRIS-313-11947
161	IRIS-313-11965
162	IRIS-313-11967
163	IRIS-313-11968
164	IRIS-313-11992
165	IRIS-313-11997
166	IRIS-313-12011
167	IRIS-313-12050
168	IRIS-313-12057
169	IRIS-313-12065
170	IRIS-313-12093
171	IRIS-313-12127
172	IRIS-313-12129
173	IRIS-313-12130
174	IRIS-313-12133
175	IRIS-313-12139
176	IRIS-313-12182
177	IRIS-313-12185
178	IRIS-313-12190
179	IRIS-313-12194
180	IRIS-313-12207
181	IRIS-313-12210
182	IRIS-313-12222
183	IRIS-313-12234
184	IRIS-313-12236
185	IRIS-313-12268
186	IRIS-313-12275
187	IRIS-313-12305
188	IRIS-313-12307
189	IRIS-313-12309
190	IRIS-313-12312
191	IRIS-313-12329
192	IRIS-313-12334
193	IRIS-313-12347
194	IRIS-313-7668
195	IRIS-313-7681
196	IRIS-313-7690
197	IRIS-313-7691
198	IRIS-313-7770
199	IRIS-313-7778
200	IRIS-313-7793
201	IRIS-313-7856
202	IRIS-313-7922
203	IRIS-313-8148
204	IRIS-313-8244
205	IRIS-313-8256
206	IRIS-313-8305
207	IRIS-313-8332
208	IRIS-313-8342
209	IRIS-313-8405
210	IRIS-313-8409
211	IRIS-313-8454
212	IRIS-313-8485
213	IRIS-313-8509
214	IRIS-313-8530
215	IRIS-313-8554
216	IRIS-313-8559
217	IRIS-313-8568
218	IRIS-313-8571
219	IRIS-313-8585
220	IRIS-313-8603
221	IRIS-313-8631
222	IRIS-313-8638
223	IRIS-313-8647
224	IRIS-313-8712
225	IRIS-313-8747
226	IRIS-313-8771
227	IRIS-313-8920
228	IRIS-313-8946
229	IRIS-313-8963
230	IRIS-313-8982
231	IRIS-313-8986
232	IRIS-313-8988
233	IRIS-313-9083
234	IRIS-313-9111
235	IRIS-313-9114
236	IRIS-313-9137
237	IRIS-313-9139
238	IRIS-313-9182
239	IRIS-313-9204
240	IRIS-313-9281
241	IRIS-313-9287
242	IRIS-313-9368
243	IRIS-313-9388
244	IRIS-313-9403
245	IRIS-313-9422
246	IRIS-313-9424
247	IRIS-313-9429
248	IRIS-313-9484
249	IRIS-313-9492
250	IRIS-313-9547
251	IRIS-313-9551
252	IRIS-313-9560
253	IRIS-313-9593
254	IRIS-313-9602
255	IRIS-313-9610
256	IRIS-313-9626
257	IRIS-313-9661
258	IRIS-313-9727
259	IRIS-313-9732
260	IRIS-313-9783
261	IRIS-313-9789
262	IRIS-313-9822
263	IRIS-313-9838
264	IRIS-313-9884
265	IRIS-313-9887
266	IRIS-313-9926
267	IRIS-313-9949
268	IRIS-313-9961
269	IRIS-313-9970
270	IRIS-313-10020	H3	5	1.3
271	IRIS-313-11411
272	IRIS-313-8215
273	IRIS-313-9557
274	IRIS-313-9917
275	IRIS-313-10061	H5	84	22.8
276	IRIS-313-10083
277	IRIS-313-10119
278	IRIS-313-10562
279	IRIS-313-10569
280	IRIS-313-10642
281	IRIS-313-10677
282	IRIS-313-10834
283	IRIS-313-10837
284	IRIS-313-10839
285	IRIS-313-10867
286	IRIS-313-10967
287	IRIS-313-11093
288	IRIS-313-11479
289	IRIS-313-11586
290	IRIS-313-11627
291	IRIS-313-11630
292	IRIS-313-11653
293	IRIS-313-11655
294	IRIS-313-11672
295	IRIS-313-11691
296	IRIS-313-11743
297	IRIS-313-11826
298	IRIS-313-11973
299	IRIS-313-12003
300	IRIS-313-15905
301	IRIS-313-7909
302	IRIS-313-8025
303	IRIS-313-8032
304	IRIS-313-8033
305	IRIS-313-8048
306	IRIS-313-8057
307	IRIS-313-8061
308	IRIS-313-8065
309	IRIS-313-8075
310	IRIS-313-8099
311	IRIS-313-8109
312	IRIS-313-8116
313	IRIS-313-8123
314	IRIS-313-8125
315	IRIS-313-8128
316	IRIS-313-8134
317	IRIS-313-8135
318	IRIS-313-8141
319	IRIS-313-8142
320	IRIS-313-8143
321	IRIS-313-8147
322	IRIS-313-8149
323	IRIS-313-8151
324	IRIS-313-8154
325	IRIS-313-8165
326	IRIS-313-8166
327	IRIS-313-8167
328	IRIS-313-8168
329	IRIS-313-8171
330	IRIS-313-8172
331	IRIS-313-8185
332	IRIS-313-8195
333	IRIS-313-8200
334	IRIS-313-8208
335	IRIS-313-8213
336	IRIS-313-8214
337	IRIS-313-8268
338	IRIS-313-8444
339	IRIS-313-8637
340	IRIS-313-8856
341	IRIS-313-8999
342	IRIS-313-9048
343	IRIS-313-9081
344	IRIS-313-9140
345	IRIS-313-9363
346	IRIS-313-9366
347	IRIS-313-9404
348	IRIS-313-9468
349	IRIS-313-9523
350	IRIS-313-9698
351	IRIS-313-9725
352	IRIS-313-9769
353	IRIS-313-9782
354	IRIS-313-9790
355	IRIS-313-9813
356	IRIS-313-9937
357	IRIS-313-9964
358	IRIS-313-9980
359	IRIS-313-10776	H6	7	1.9
360	IRIS-313-12200
361	IRIS-313-7914
362	IRIS-313-8011
363	IRIS-313-8053
364	IRIS-313-8927
365	IRIS-313-9375

## Sheet: GF14c
S.No	Designation	group	Counts	Frequency (%)
1	IRIS-313-11195	H1	3	0.75
2	IRIS-313-8856
3	IRIS-313-8927
4	IRIS-313-11627	H11	19	4.8
5	IRIS-313-11630
6	IRIS-313-11645
7	IRIS-313-11676
8	IRIS-313-11677
9	IRIS-313-11691
10	IRIS-313-11693
11	IRIS-313-11712
12	IRIS-313-11728
13	IRIS-313-11730
14	IRIS-313-11732
15	IRIS-313-11735
16	IRIS-313-11743
17	IRIS-313-11744
18	IRIS-313-11746
19	IRIS-313-11748
20	IRIS-313-11751
21	IRIS-313-11752
22	IRIS-313-11753
23	IRIS-313-11224	H18	6	1.5
24	IRIS-313-11264
25	IRIS-313-11267
26	IRIS-313-11281
27	IRIS-313-11303
28	IRIS-313-11322
29	IRIS-313-8982	H19	13	3.2
30	IRIS-313-8986
31	IRIS-313-9081
32	IRIS-313-9139
33	IRIS-313-9140
34	IRIS-313-9769
35	IRIS-313-9774
36	IRIS-313-9782
37	IRIS-313-9789
38	IRIS-313-9813
39	IRIS-313-9838
40	IRIS-313-9884
41	IRIS-313-9964
42	IRIS-313-10558	H2	26	6.5
43	IRIS-313-10569
44	IRIS-313-10642
45	IRIS-313-10660
46	IRIS-313-10675
47	IRIS-313-10677
48	IRIS-313-10967
49	IRIS-313-10985
50	IRIS-313-11065
51	IRIS-313-11073
52	IRIS-313-11093
53	IRIS-313-11924
54	IRIS-313-8033
55	IRIS-313-8075
56	IRIS-313-8128
57	IRIS-313-8139
58	IRIS-313-8141
59	IRIS-313-8148
60	IRIS-313-8149
61	IRIS-313-8252
62	IRIS-313-9422
63	IRIS-313-9468
64	IRIS-313-9492
65	IRIS-313-9523
66	IRIS-313-9661
67	IRIS-313-9698
68	IRIS-313-8963	H22	19	3.2
69	IRIS-313-8999
70	IRIS-313-9083
71	IRIS-313-9111
72	IRIS-313-9114
73	IRIS-313-9120
74	IRIS-313-9182
75	IRIS-313-9204
76	IRIS-313-9281
77	IRIS-313-9783
78	IRIS-313-9790
79	IRIS-313-9822
80	IRIS-313-9887
81	IRIS-313-9917
82	IRIS-313-9926
83	IRIS-313-9937
84	IRIS-313-9949
85	IRIS-313-9970
86	IRIS-313-9980
87	IRIS-313-10020	H3	18	4.5
88	IRIS-313-10083
89	IRIS-313-10839
90	IRIS-313-10867
91	IRIS-313-11446
92	IRIS-313-11451
93	IRIS-313-11458
94	IRIS-313-12129
95	IRIS-313-12200
96	IRIS-313-12257
97	IRIS-313-12307
98	IRIS-313-12312
99	IRIS-313-12347
100	IRIS-313-8011
101	IRIS-313-8444
102	IRIS-313-8530
103	IRIS-313-8580
104	IRIS-313-11642	H4	5	1.2
105	IRIS-313-11652
106	IRIS-313-11653
107	IRIS-313-11655
108	IRIS-313-11672
109	IRIS-313-10007	H5	22	5.5
110	IRIS-313-10010
111	IRIS-313-10847
112	IRIS-313-10921
113	IRIS-313-11197
114	IRIS-313-11199
115	IRIS-313-11212
116	IRIS-313-11213
117	IRIS-313-11820
118	IRIS-313-12268
119	IRIS-313-12334
120	IRIS-313-8568
121	IRIS-313-8571
122	IRIS-313-8638
123	IRIS-313-8712
124	IRIS-313-8731
125	IRIS-313-8747
126	IRIS-313-8771
127	IRIS-313-8796
128	IRIS-313-8859
129	IRIS-313-8920
130	IRIS-313-8946
131	IRIS-313-10349	H6	122	30.8
132	IRIS-313-10441
133	IRIS-313-10458
134	IRIS-313-10544
135	IRIS-313-10549
136	IRIS-313-10561
137	IRIS-313-10562
138	IRIS-313-10592
139	IRIS-313-10602
140	IRIS-313-10603
141	IRIS-313-10619
142	IRIS-313-10628
143	IRIS-313-10640
144	IRIS-313-10654
145	IRIS-313-10655
146	IRIS-313-10666
147	IRIS-313-10668
148	IRIS-313-10676
149	IRIS-313-10678
150	IRIS-313-10681
151	IRIS-313-10968
152	IRIS-313-10969
153	IRIS-313-10976
154	IRIS-313-11015
155	IRIS-313-11029
156	IRIS-313-11033
157	IRIS-313-11037
158	IRIS-313-11039
159	IRIS-313-11047
160	IRIS-313-11048
161	IRIS-313-11056
162	IRIS-313-11060
163	IRIS-313-11076
164	IRIS-313-11082
165	IRIS-313-11085
166	IRIS-313-11111
167	IRIS-313-11120
168	IRIS-313-11133
169	IRIS-313-11157
170	IRIS-313-11164
171	IRIS-313-11165
172	IRIS-313-11167
173	IRIS-313-11170
174	IRIS-313-11171
175	IRIS-313-11173
176	IRIS-313-11175
177	IRIS-313-11176
178	IRIS-313-11835
179	IRIS-313-11853
180	IRIS-313-11856
181	IRIS-313-11859
182	IRIS-313-11871
183	IRIS-313-11877
184	IRIS-313-11878
185	IRIS-313-11881
186	IRIS-313-11884
187	IRIS-313-11894
188	IRIS-313-11899
189	IRIS-313-11917
190	IRIS-313-11918
191	IRIS-313-11919
192	IRIS-313-11943
193	IRIS-313-8032
194	IRIS-313-8048
195	IRIS-313-8050
196	IRIS-313-8052
197	IRIS-313-8053
198	IRIS-313-8057
199	IRIS-313-8061
200	IRIS-313-8065
201	IRIS-313-8099
202	IRIS-313-8109
203	IRIS-313-8116
204	IRIS-313-8123
205	IRIS-313-8125
206	IRIS-313-8134
207	IRIS-313-8135
208	IRIS-313-8142
209	IRIS-313-8143
210	IRIS-313-8147
211	IRIS-313-8151
212	IRIS-313-8154
213	IRIS-313-8165
214	IRIS-313-8166
215	IRIS-313-8167
216	IRIS-313-8168
217	IRIS-313-8171
218	IRIS-313-8172
219	IRIS-313-8185
220	IRIS-313-8195
221	IRIS-313-8200
222	IRIS-313-8208
223	IRIS-313-8213
224	IRIS-313-8214
225	IRIS-313-8215
226	IRIS-313-8244
227	IRIS-313-8256
228	IRIS-313-8268
229	IRIS-313-9363
230	IRIS-313-9366
231	IRIS-313-9368
232	IRIS-313-9375
233	IRIS-313-9388
234	IRIS-313-9403
235	IRIS-313-9404
236	IRIS-313-9424
237	IRIS-313-9429
238	IRIS-313-9461
239	IRIS-313-9484
240	IRIS-313-9505
241	IRIS-313-9547
242	IRIS-313-9551
243	IRIS-313-9557
244	IRIS-313-9560
245	IRIS-313-9593
246	IRIS-313-9602
247	IRIS-313-9610
248	IRIS-313-9626
249	IRIS-313-9695
250	IRIS-313-9725
251	IRIS-313-9727
252	IRIS-313-9732
253	IRIS-313-10721	H7	5	1.2
254	IRIS-313-11411
255	IRIS-313-11521
256	IRIS-313-12194
257	IRIS-313-8559
258	IRIS-313-10034	H8	134	33.9
259	IRIS-313-10040
260	IRIS-313-10048
261	IRIS-313-10061
262	IRIS-313-10067
263	IRIS-313-10071
264	IRIS-313-10073
265	IRIS-313-10077
266	IRIS-313-10078
267	IRIS-313-10080
268	IRIS-313-10094
269	IRIS-313-10096
270	IRIS-313-10103
271	IRIS-313-10119
272	IRIS-313-10170
273	IRIS-313-10178
274	IRIS-313-10189
275	IRIS-313-10190
276	IRIS-313-10380
277	IRIS-313-10400
278	IRIS-313-10450
279	IRIS-313-10453
280	IRIS-313-10476
281	IRIS-313-10477
282	IRIS-313-10504
283	IRIS-313-10513
284	IRIS-313-10719
285	IRIS-313-10734
286	IRIS-313-10735
287	IRIS-313-10736
288	IRIS-313-10737
289	IRIS-313-10752
290	IRIS-313-10776
291	IRIS-313-10834
292	IRIS-313-10836
293	IRIS-313-10837
294	IRIS-313-10845
295	IRIS-313-10849
296	IRIS-313-10859
297	IRIS-313-10863
298	IRIS-313-10878
299	IRIS-313-10885
300	IRIS-313-10892
301	IRIS-313-10900
302	IRIS-313-10930
303	IRIS-313-11338
304	IRIS-313-11345
305	IRIS-313-11354
306	IRIS-313-11381
307	IRIS-313-11392
308	IRIS-313-11408
309	IRIS-313-11409
310	IRIS-313-11443
311	IRIS-313-11447
312	IRIS-313-11462
313	IRIS-313-11479
314	IRIS-313-11545
315	IRIS-313-11576
316	IRIS-313-11580
317	IRIS-313-11597
318	IRIS-313-11600
319	IRIS-313-11618
320	IRIS-313-11782
321	IRIS-313-11786
322	IRIS-313-11802
323	IRIS-313-11804
324	IRIS-313-11809
325	IRIS-313-11813
326	IRIS-313-11819
327	IRIS-313-11824
328	IRIS-313-11826
329	IRIS-313-11947
330	IRIS-313-11965
331	IRIS-313-11967
332	IRIS-313-11968
333	IRIS-313-11973
334	IRIS-313-11974
335	IRIS-313-11992
336	IRIS-313-11997
337	IRIS-313-12003
338	IRIS-313-12011
339	IRIS-313-12050
340	IRIS-313-12057
341	IRIS-313-12065
342	IRIS-313-12093
343	IRIS-313-12127
344	IRIS-313-12130
345	IRIS-313-12133
346	IRIS-313-12139
347	IRIS-313-12182
348	IRIS-313-12185
349	IRIS-313-12190
350	IRIS-313-12207
351	IRIS-313-12210
352	IRIS-313-12222
353	IRIS-313-12234
354	IRIS-313-12236
355	IRIS-313-12275
356	IRIS-313-12305
357	IRIS-313-12309
358	IRIS-313-12329
359	IRIS-313-15905
360	IRIS-313-7668
361	IRIS-313-7681
362	IRIS-313-7690
363	IRIS-313-7691
364	IRIS-313-7770
365	IRIS-313-7778
366	IRIS-313-7793
367	IRIS-313-7856
368	IRIS-313-7909
369	IRIS-313-7914
370	IRIS-313-7922
371	IRIS-313-8025
372	IRIS-313-8302
373	IRIS-313-8305
374	IRIS-313-8332
375	IRIS-313-8342
376	IRIS-313-8385
377	IRIS-313-8405
378	IRIS-313-8409
379	IRIS-313-8435
380	IRIS-313-8454
381	IRIS-313-8474
382	IRIS-313-8485
383	IRIS-313-8509
384	IRIS-313-8554
385	IRIS-313-8585
386	IRIS-313-8603
387	IRIS-313-8631
388	IRIS-313-8637
389	IRIS-313-8647
390	IRIS-313-8988
391	IRIS-313-9048

[truncated: 6 more sheets: OsDERF1, OsDSG1, OsDIL1, OsNAC10, OSHSP23.7, OsMT1a]
