# Supplementary material for: Superior haplotypes of key drought-responsive genes reveal opportunities for the development of climate-resilient rice varieties
Source: Commun Biol. 2024 Jan 12;7:89. doi: 10.1038/s42003-024-05769-7 (PMC10786901; doi:10.1038/s42003-024-05769-7)
Supplement: Supplementary file 5 — Supplementary Data 9 [file 42003_2024_5769_MOESM5_ESM.xlsx]

## Sheet: OsDIl1
Supplementary Data 9 . The source data behind the graphs in different figures in the paper.
Figure 2c. Violin plot showing variation in SPY trait in rice accessions significant at p-value < 0.05for OsDIL1 gene.
H5	H9	H11	H20	H21	H22	H24	H26	H27	H28	H29	H32	H33	H34
3.8	1.8	5.4	2.7	2.2	1.3	2.9	1.9	2.7	2.1	6.4	5.3	6	1.8
2.7	2.4	3.4	4	1.2	7.1	12.9	1.6	2.8	8.1	3.2	9.9	2.7	3
1.5	3.2	3.3	1.9	1.8	5.5	4.2	3	2.6	1.4	1.9	2.5	4.5	2.3
2.8	6.8		2.5		3.5	2.1		3	5.2		1.5	5.7	3.4
4.7	5.5		2.8		5.2	1.5		1.3	5.4		2.1	2.3	3.3
2.8	3.4		3.5			5.9		2	4.2		7	2.3
5.3	2.5		4.9			10.4		1.8	2.6		1.8	5.9
2.8	2.2		2.7			7.7		6.4	4.6		1.7	3.2
6.8	1.9		3.3			2.5		1.9	6.4		6.1	3.5
1.7	3.3		4.8			5.8		3.8	9.3		4.1	2.1
1.8	3		5.2			1.9		3.5	5.3		1.9	2.6
	1.7		2.2			9		2.1	3.1		2.1	2.5
	2.7		6.7			1.7		2.8	2.9		5.6	4.3
	3.4					4.5		2	4.5		1.6	3.7
	2					2.6		1.1	2.6		2	1.7
	5.4					4.8		2.6	5.2		2.6	1.8
	6.5					3.1		1.6	8.2		3	5.9
	4.6					5.1		3.6	1.2		3	4.7
	0.9					4		1.6	2.3		7.6	3.8
	1.7					1.9		4.3	2.4		1.7	7.5
	8.6					6.7		3.8	3.2		2.2	2.7
	3.3					2.6		0.7	4.2		2.2	6.9
	2.5					1.8		2.9	1.8		4.2	3.4
	6.3					4.1		3.5	1.4		5.5	4
	4.2					10.1		2.9	3.5		3.5	4.5
	1.6					4.9		2.5	2.7		1.6	2.3
	3.4					3.2		2.8	2.1		2.3	5.4
	6.6					3.1		4.6	3		2.5	5.8
	2					2		2.5	6.9		2.6	2.4
	4					1.5		4.3	3.4		3.8	7.8
	2.7					3.5		2.3	2.6		2.1	2.5
	6					2.2		3.5	2.8			3
	2.9					4.8			6.1			1.8
	2.6					2.3			2.7			1.8
	3.9					3.6			2.3			4.8
	3					0.8			4.5			0.9
	4.2					4.4			2			2.6
	2.6					2.7			2.3			2.1
	3					2			4.3			3
	1.9					1.9			2.6			3.1
	5.6					8			2			5.1
	2.3					5.7			6.5			2.5
	3.4					1			4.9			1.8
	1.3					1.7			2.1			2
	2					3			4			3.9
	7.6					2.4			4			3.4
	1.6					3.7			10			3.4
	3.7					3.7			1.7			2.7
	6.4					2.5			2.2			3.2
	1.7					3.8			2.5			3.8
	3.2					5.8			2.5			2
	3.3					1.9			4.7			2.1
	2.7					2.8			1.9			2.7
	1.2					1.9			4.4			3.5
	6.7					2.5			2			2.5
	8.9					7.2			2.3			3.7
	8.9					3.2						2
						5
						3.7
						5.8
						2.9
						1.8
						2.6
						2.8
						4.6
						4.7
						6.3
						3.1
						2.6
						3.7
						2.7
						1.2
						2.7
						6
						3.7
						3.9
						4.2
						4.9
						5.6
						6.9
						3
						3
						5.8
						6.4
						2.1
						7.2
						4
						3.4
						3.6
						3.8
						6.1
						5.4
						5.2
						2

## Sheet: DREB1C
Figure 4b: Violin plot showing variation in SPY trait in rice accessions significant at p-value < 0.05 for OsDREB1C gene.
H1	H3	H5	H6
2.9	6	2.7	4.7
12.9	5.2	3.2	1.6
4.2	3.4	2.6	2.5
2.7	2.7	2.8	1.6
4	8.9	2.6	4.2
4.5		3	1.7
5.7		2	2.5
2.3		1.8
2.1		6.4
2.3		1.9
5.9		3.8
3.5		6.4
2.1		2.5
5.9		2.5
1.9		2.1
10.4		3.5
7.7		2.2
2.5		7
5.3		1.8
1.9		1.7
1.8		6.1
2.5		1.2
2.4		1.9
5.8		2
1.9		1.1
2.8		1.8
1.3		3.7
3.2		2
6.8		3.2
5.5		2.3
2.1		2.4
8.1		1.8
1.4		1.4
3.4		3.5
2.5		2.7
2.2		2.1
1.9		3.8
3.3		3
3		6.9
4.2		0.7
3.8		2.9
1.7		3.4
9		2.6
4.3		2.8
3.7		6.1
1.7		2.7
1.8		2.3
5.9		4.5
2.7		2.9
2.6		2
3.4		2.5
4.6		2.3
2		4.3
5.4		2.6
3.5		2.8
6.5		2.3
2.1		2
4.6		6.5
0.9		4.9
6.4		2.1
1.7		4
8.6		4
9.3		2
5.3		2.6
2.7		3
3.1		3.2
2.8		2.2
3.6		2.1
2.9		2.2
3.3		4.2
2.2		1.7
4.5		2.2
2.6		2.2
5.2		2.5
9.9		1.9
1.7		2.3
2.2		3.5
4.5		5.5
1.6		1.6
2.6		2.5
4.8		2.3
7.1		3.7
3.8		2.1
2.3		1.7
3.1
7.5
2.7
6.9
3.4
2.3
1.5
1.5
3.1
4
5.1
4
1.9
6.7
2
3.4
4.5
2.3
2.6
1.8
4.1
10.1
5.8
4.9
3.2
7.8
1.6
3.1
2
1.5
3
1.8
1.8
4.8
2.3
2.1
3.6
0.8
4.4
4.8
2.7
2
1.9
4.9
0.9
8
5.7
1
2.6
1.7
3
2.7
2.4
3.7
3.7
4.1
2.5
3.8
5.8
1.9
2.8
1.9
2.5
7.2
3.2
5
3.7
3.3
5.8
1.8
2.1
2.6
3
3.1
2.8
2.5
6.3
2.8
4.2
4.6
4.7
1.9
1.6
3.4
6.6
2
4
2.6
2.7
6
8.2
2.9
2.8
2.6
5.3
1.2
3.9
3
2.8
5.4
4.2
2.6
3
1.6
3.4
4.3
4.8
4.6
2.1
4.7
6.3
1.9
5.1
5.6
3.1
2.6
5.6
1.8
3.5
1.3
4.6
2.7
1.2
3.9
6
1.9
3.9
5.5
4.2
7.6
3
3.5
2.7
4.9
5.6
6.9
5.2
3
3.4
3
7.6
2.7
5.8
2
3.8
6.4
2
2.1
2.2
7.2
4
2.7
6.7
3.4
3.6
3.8
6.1
2.5
6.8
1.7
4.7
1.6
3.7
1.9
6.4
3.2
3.3
1.2
1.8
6.7
4.4
2
2.3
3.3
8.9
3.2
3.5
5.4
2.5
2.6
3.8
5.2
2
3.4
2
